# Supplementary material for: Environmental Barcoding Reveals Massive Dinoflagellate Diversity in Marine Environments
Source: PLoS One. 2010 Nov 15;5(11):e13991. doi: 10.1371/journal.pone.0013991 (PMC2981561; doi:10.1371/journal.pone.0013991)
Supplement: Table S2 — Uncultivated Environmental Barcodes in this Study from Dinoflagellate-specific Amplified DNA and from Individual Dinoflagellate Cells. O.T.Us were defined according to PWD comparison cut off values, based on values from known species comparisons (Species is 0.24% or less, genera is 1.4% or less). Naming of COI barcodes are explained in materials and methods. Asterix indicates no image is available. (0.17 MB XLS) [file pone.0013991.s005.xls]

## Sheet: Sheet1
Table S2: Uncultivated Environmental Barcodes in this Study from Dinoflagellate-specific Amplified DNA and from Individual Dinoflagellate Cells
Number	BOLD label	Accession	Species O.T.U	Genera O.T.U	Strain	Collection details	Date collected	Depth/m
333	DINOB497-08	GQ501409	Adenoides eludens/Amphidinium cf. semilunatum	Adenoides	S5-26	48.358N, 123.29W, Saanich Inlet, Vancouver Island, BC, Canada	07-Jun-2006	-10
334	DINOB537-08	GQ501410	Adenoides eludens/Amphidinium cf. semilunatum	Adenoides	S5-66	48.358N, 123.29W, Saanich Inlet, Vancouver Island, BC, Canada	07-Jun-2006	-10
335	DINOB543-08	GQ501411	Adenoides eludens/Amphidinium cf. semilunatum	Adenoides	S5-72	48.358N, 123.29W, Saanich Inlet, Vancouver Island, BC, Canada	07-Jun-2006	-10
336	DINOB564-08	GQ501412	Adenoides eludens/Amphidinium cf. semilunatum	Adenoides	S5-86-1	48.358N, 123.29W, Saanich Inlet, Vancouver Island, BC, Canada	07-Jun-2006	-10
337	DINOB561-08	GQ501413	Adenoides eludens/Amphidinium cf. semilunatum	Adenoides	S5-83-1	48.358N, 123.29W, Saanich Inlet, Vancouver Island, BC, Canada	07-Jun-2006	-10
338	DINOB560-08	GQ501463	Adenoides eludens/Amphidinium cf. semilunatum	Adenoides	S5-82-1	48.358N, 123.29W, Saanich Inlet, Vancouver Island, BC, Canada	07-Jun-2006	-10
339	DINOB510-08	GQ501551	Adenoides eludens/Amphidinium cf. semilunatum	Adenoides	S5-39	48.358N, 123.29W, Saanich Inlet, Vancouver Island, BC, Canada	07-Jun-2006	-10
340	DINOB481-08	GQ501555	Adenoides eludens/Amphidinium cf. semilunatum	Adenoides	S5-10	48.358N, 123.29W, Saanich Inlet, Vancouver Island, BC, Canada	07-Jun-2006	-10
341	DINOB487-08	GQ501562	Adenoides eludens/Amphidinium cf. semilunatum	Adenoides	S5-16	48.358N, 123.29W, Saanich Inlet, Vancouver Island, BC, Canada	07-Jun-2006	-10
342	DINOB496-08	GQ501566	Adenoides eludens/Amphidinium cf. semilunatum	Adenoides	S5-25	48.358N, 123.29W, Saanich Inlet, Vancouver Island, BC, Canada	07-Jun-2006	-10
343	DINOB495-08	GQ501578	Adenoides eludens/Amphidinium cf. semilunatum	Adenoides	S5-24	48.358N, 123.29W, Saanich Inlet, Vancouver Island, BC, Canada	07-Jun-2006	-10
344	DINOB488-08	GQ501579	Adenoides eludens/Amphidinium cf. semilunatum	Adenoides	S5-17	48.358N, 123.29W, Saanich Inlet, Vancouver Island, BC, Canada	07-Jun-2006	-10
345	DINOB494-08	GQ501581	Adenoides eludens/Amphidinium cf. semilunatum	Adenoides	S5-23	48.358N, 123.29W, Saanich Inlet, Vancouver Island, BC, Canada	07-Jun-2006	-10
346	DINOB503-08	GQ501603	Adenoides eludens/Amphidinium cf. semilunatum	Adenoides	S5-32	48.358N, 123.29W, Saanich Inlet, Vancouver Island, BC, Canada	07-Jun-2006	-10
347	DINOB504-08	GQ501607	Adenoides eludens/Amphidinium cf. semilunatum	Adenoides	S5-33	48.358N, 123.29W, Saanich Inlet, Vancouver Island, BC, Canada	07-Jun-2006	-10
348	DINOB506-08	GQ501608	Adenoides eludens/Amphidinium cf. semilunatum	Adenoides	S5-35	48.358N, 123.29W, Saanich Inlet, Vancouver Island, BC, Canada	07-Jun-2006	-10
349	DINOB511-08	GQ501611	Adenoides eludens/Amphidinium cf. semilunatum	Adenoides	S5-40	48.358N, 123.29W, Saanich Inlet, Vancouver Island, BC, Canada	07-Jun-2006	-10
350	DINOB514-08	GQ501616	Adenoides eludens/Amphidinium cf. semilunatum	Adenoides	S5-43	48.358N, 123.29W, Saanich Inlet, Vancouver Island, BC, Canada	07-Jun-2006	-10
351	DINOB517-08	GQ501657	Adenoides eludens/Amphidinium cf. semilunatum	Adenoides	S5-46	48.358N, 123.29W, Saanich Inlet, Vancouver Island, BC, Canada	07-Jun-2006	-10
352	DINOB523-08	GQ501671	Adenoides eludens/Amphidinium cf. semilunatum	Adenoides	S5-52	48.358N, 123.29W, Saanich Inlet, Vancouver Island, BC, Canada	07-Jun-2006	-10
353	DINOB522-08	GQ501672	Adenoides eludens/Amphidinium cf. semilunatum	Adenoides	S5-51	48.358N, 123.29W, Saanich Inlet, Vancouver Island, BC, Canada	07-Jun-2006	-10
354	DINOB526-08	GQ501676	Adenoides eludens/Amphidinium cf. semilunatum	Adenoides	S5-55	48.358N, 123.29W, Saanich Inlet, Vancouver Island, BC, Canada	07-Jun-2006	-10
355	DINOB525-08	GQ501677	Adenoides eludens/Amphidinium cf. semilunatum	Adenoides	S5-54	48.358N, 123.29W, Saanich Inlet, Vancouver Island, BC, Canada	07-Jun-2006	-10
356	DINOB533-08	GQ501686	Adenoides eludens/Amphidinium cf. semilunatum	Adenoides	S5-62	48.358N, 123.29W, Saanich Inlet, Vancouver Island, BC, Canada	07-Jun-2006	-10
357	DINOB553-08	GQ501696	Adenoides eludens/Amphidinium cf. semilunatum	Adenoides	S5-82	48.358N, 123.29W, Saanich Inlet, Vancouver Island, BC, Canada	07-Jun-2006	-10
358	DINOB562-08	GQ501707	Adenoides eludens/Amphidinium cf. semilunatum	Adenoides	S5-84-1	48.358N, 123.29W, Saanich Inlet, Vancouver Island, BC, Canada	07-Jun-2006	-10
359	DINOB565-08	GQ501709	Adenoides eludens/Amphidinium cf. semilunatum	Adenoides	S5-87-1	48.358N, 123.29W, Saanich Inlet, Vancouver Island, BC, Canada	07-Jun-2006	-10
360	DINOB738-08	GQ501790	Adenoides eludens/Amphidinium cf. semilunatum	Adenoides	S5-100-1	48.358N, 123.29W, Saanich Inlet, Vancouver Island, BC, Canada	07-Jun-2006	-10
361	DINOB471-08	GQ501406	Adenoides eludens/Amphidinium cf. semilunatum	Adenoides	PL1-6	48.49N, 125.13W, Bamfield, Vancouver Island, BC, Canada	18-Jun-2007	benthic
362	DINOB417-08	GQ501403	Adenoides eludens/Amphidinium cf. semilunatum	Adenoides	B10-4b-Uclulet	48.562N, 125.331W, Uclulet, Vancouver Island, BC, Canada	21-Jun-2007	benthic
363	DINOB416-08	GQ501405	Adenoides eludens/Amphidinium cf. semilunatum	Adenoides	B10-4a-Uclulet*	48.562N, 125.331W, Uclulet, Vancouver Island, BC, Canada	21-Jun-2007	benthic
364	DINOB491-08	GQ501408	Adenoides eludens/Amphidinium cf. semilunatum	Adenoides	S5-20	48.358N, 123.29W, Saanich Inlet, Vancouver Island, BC, Canada	07-Jun-2006	-10
365	DINOB411-08	GQ501404	Adenoides eludens/Amphidinium cf. semilunatum	Adenoides	B10-5-Uclulet	48.562N, 125.331W, Uclulet, Vancouver Island, BC, Canada	21-Jun-2007	benthic
366	DINOB472-08	GQ501556	Adenoides sp. 1	Adenoides	S5-1	48.358N, 123.29W, Saanich Inlet, Vancouver Island, BC, Canada	07-Jun-2006	-10
367	DINOB486-08	GQ501571	Adenoides sp. 10	Adenoides	S5-15	48.358N, 123.29W, Saanich Inlet, Vancouver Island, BC, Canada	07-Jun-2006	-10
368	DINOB490-08	GQ501583	Adenoides sp. 11	Adenoides	S5-19	48.358N, 123.29W, Saanich Inlet, Vancouver Island, BC, Canada	07-Jun-2006	-10
369	DINOB489-08	GQ501584	Adenoides sp. 12	Adenoides	S5-18	48.358N, 123.29W, Saanich Inlet, Vancouver Island, BC, Canada	07-Jun-2006	-10
370	DINOB493-08	GQ501587	Adenoides sp. 13	Adenoides	S5-22	48.358N, 123.29W, Saanich Inlet, Vancouver Island, BC, Canada	07-Jun-2006	-10
371	DINOB492-08	GQ501591	Adenoides sp. 14	Adenoides	S5-21	48.358N, 123.29W, Saanich Inlet, Vancouver Island, BC, Canada	07-Jun-2006	-10
372	DINOB508-08	GQ501596	Adenoides sp. 15	Adenoides	S5-37	48.358N, 123.29W, Saanich Inlet, Vancouver Island, BC, Canada	07-Jun-2006	-10
373	DINOB502-08	GQ501599	Adenoides sp. 16	Adenoides	S5-31	48.358N, 123.29W, Saanich Inlet, Vancouver Island, BC, Canada	07-Jun-2006	-10
374	DINOB507-08	GQ501605	Adenoides sp. 17	Adenoides	S5-36	48.358N, 123.29W, Saanich Inlet, Vancouver Island, BC, Canada	07-Jun-2006	-10
375	DINOB512-08	GQ501640	Adenoides sp. 18	Adenoides	S5-41	48.358N, 123.29W, Saanich Inlet, Vancouver Island, BC, Canada	07-Jun-2006	-10
376	DINOB518-08	GQ501655	Adenoides sp. 19	Adenoides	S5-47	48.358N, 123.29W, Saanich Inlet, Vancouver Island, BC, Canada	07-Jun-2006	-10
377	DINOB476-08	GQ501557	Adenoides sp. 2	Adenoides	S5-5	48.358N, 123.29W, Saanich Inlet, Vancouver Island, BC, Canada	07-Jun-2006	-10
378	DINOB515-08	GQ501656	Adenoides sp. 20	Adenoides	S5-44	48.358N, 123.29W, Saanich Inlet, Vancouver Island, BC, Canada	07-Jun-2006	-10
379	DINOB521-08	GQ501663	Adenoides sp. 21	Adenoides	S5-50	48.358N, 123.29W, Saanich Inlet, Vancouver Island, BC, Canada	07-Jun-2006	-10
380	DINOB520-08	GQ501664	Adenoides sp. 22	Adenoides	S5-49	48.358N, 123.29W, Saanich Inlet, Vancouver Island, BC, Canada	07-Jun-2006	-10
381	DINOB539-08	GQ501666	Adenoides sp. 23	Adenoides	S5-68	48.358N, 123.29W, Saanich Inlet, Vancouver Island, BC, Canada	07-Jun-2006	-10
382	DINOB529-08	GQ501667	Adenoides sp. 24	Adenoides	S5-58	48.358N, 123.29W, Saanich Inlet, Vancouver Island, BC, Canada	07-Jun-2006	-10
383	DINOB528-08	GQ501673	Adenoides sp. 25	Adenoides	S5-57	48.358N, 123.29W, Saanich Inlet, Vancouver Island, BC, Canada	07-Jun-2006	-10
384	DINOB527-08	GQ501674	Adenoides sp. 26	Adenoides	S5-56	48.358N, 123.29W, Saanich Inlet, Vancouver Island, BC, Canada	07-Jun-2006	-10
385	DINOB538-08	GQ501678	Adenoides sp. 26	Adenoides	S5-67	48.358N, 123.29W, Saanich Inlet, Vancouver Island, BC, Canada	07-Jun-2006	-10
386	DINOB534-08	GQ501689	Adenoides sp. 26	Adenoides	S5-63	48.358N, 123.29W, Saanich Inlet, Vancouver Island, BC, Canada	07-Jun-2006	-10
387	DINOB531-08	GQ501682	Adenoides sp. 27	Adenoides	S5-60	48.358N, 123.29W, Saanich Inlet, Vancouver Island, BC, Canada	07-Jun-2006	-10
388	DINOB530-08	GQ501684	Adenoides sp. 28	Adenoides	S5-59	48.358N, 123.29W, Saanich Inlet, Vancouver Island, BC, Canada	07-Jun-2006	-10
389	DINOB535-08	GQ501688	Adenoides sp. 29	Adenoides	S5-64	48.358N, 123.29W, Saanich Inlet, Vancouver Island, BC, Canada	07-Jun-2006	-10
390	DINOB475-08	GQ501558	Adenoides sp. 3	Adenoides	S5-4	48.358N, 123.29W, Saanich Inlet, Vancouver Island, BC, Canada	07-Jun-2006	-10
391	DINOB552-08	GQ501690	Adenoides sp. 30	Adenoides	S5-81	48.358N, 123.29W, Saanich Inlet, Vancouver Island, BC, Canada	07-Jun-2006	-10
392	DINOB548-08	GQ501697	Adenoides sp. 31	Adenoides	S5-77	48.358N, 123.29W, Saanich Inlet, Vancouver Island, BC, Canada	07-Jun-2006	-10
393	DINOB563-08	GQ501703	Adenoides sp. 32	Adenoides sp.	S5-85-1	48.358N, 123.29W, Saanich Inlet, Vancouver Island, BC, Canada	07-Jun-2006	-10
394	DINOB554-08	GQ501704	Adenoides sp. 33	Adenoides sp.	S5-83	48.358N, 123.29W, Saanich Inlet, Vancouver Island, BC, Canada	07-Jun-2006	-10
395	DINOB736-08	GQ501791	Adenoides sp. 34	Adenoides sp.	S5-98-1	48.358N, 123.29W, Saanich Inlet, Vancouver Island, BC, Canada	07-Jun-2006	-10
396	DINOB498-08	GQ501593	Adenoides sp. 35	Adenoides	S5-27	48.358N, 123.29W, Saanich Inlet, Vancouver Island, BC, Canada	07-Jun-2006	-10
397	DINOB474-08	GQ501559	Adenoides sp. 4	Adenoides	S5-3	48.358N, 123.29W, Saanich Inlet, Vancouver Island, BC, Canada	07-Jun-2006	-10
398	DINOB479-08	GQ501560	Adenoides sp. 5	Adenoides	S5-8	48.358N, 123.29W, Saanich Inlet, Vancouver Island, BC, Canada	07-Jun-2006	-10
399	DINOB484-08	GQ501563	Adenoides sp. 6	Adenoides	S5-13	48.358N, 123.29W, Saanich Inlet, Vancouver Island, BC, Canada	07-Jun-2006	-10
400	DINOB483-08	GQ501565	Adenoides sp. 7	Adenoides	S5-12	48.358N, 123.29W, Saanich Inlet, Vancouver Island, BC, Canada	07-Jun-2006	-10
401	DINOB519-08	GQ501669	Adenoides sp. 7	Adenoides	S5-48	48.358N, 123.29W, Saanich Inlet, Vancouver Island, BC, Canada	07-Jun-2006	-10
402	DINOB485-08	GQ501569	Adenoides sp. 8	Adenoides	S5-14	48.358N, 123.29W, Saanich Inlet, Vancouver Island, BC, Canada	07-Jun-2006	-10
403	DINOB509-08	GQ501570	Adenoides sp. 9	Adenoides	S5-38	48.358N, 123.29W, Saanich Inlet, Vancouver Island, BC, Canada	07-Jun-2006	-10
404	DINOB406-08	GQ501852	Dinophysis cf similis	Dinophysis	PL9-2	48.531N, 125.191W, Uclulet, Vancouver Island, BC, Canada	21-Jun-2007	surface
405	DINOB305-08	GQ501850	Dinophysis sp.	N/A	S4-20	48.358N, 123.29W, Saanich Inlet, Vancouver Island, BC, Canada	08-Feb-2006	-200
406	DINOB335-08	GQ501851	Dinophysis sp. 1	Dinophysis	S4-50	48.358N, 123.29W, Saanich Inlet, Vancouver Island, BC, Canada	08-Feb-2006	-200
407	DINOB392-08	GQ501849	Dinophysis sp. 1	Dinophysis	PL9-3	48.531N, 125.191W, Uclulet, Vancouver Island, BC, Canada	21-Jun-2007	surface
408	DINOB384-08	GQ501847	Dinophysis sp. 2	Dinophysis	PL9-19	48.531N, 125.191W, Uclulet, Vancouver Island, BC, Canada	21-Jun-2007	surface
409	DINOB444-08	GQ501846	Dinophysis sp. 3	Dinophysis	SC-Saan-1.9	48.358N, 123.302W, Saanich Inlet, Vancouver Island, BC, Canada	18-Jun-2007	surface
410	DINOB400-08	GQ501854	Dinophysis sp. 3	Dinophysis	PL9-15	48.531N, 125.191W, Uclulet, Vancouver Island, BC, Canada	21-Jun-2007	surface
411	DINOB391-08	GQ501848	Dinophysis sp. 3	Dinophysis	PL9-4	48.531N, 125.191W, Uclulet, Vancouver Island, BC, Canada	21-Jun-2007	surface
412	DINOB398-08	GQ501853	Dinophysis sp. 3	Dinophysis	PL9-13	48.531N, 125.191W, Uclulet, Vancouver Island, BC, Canada	21-Jun-2007	surface
413	DINOB219-08	GQ501502	EB-10-1	EB-10	S3-29	48.358N, 123.29W, Saanich Inlet, Vancouver Island, BC, Canada	08-Feb-2006	-120
414	DINOB255-08	GQ501528	EB-10-2	EB-10	S3-65	48.358N, 123.29W, Saanich Inlet, Vancouver Island, BC, Canada	08-Feb-2006	-120
415	DINOB290-08	GQ501714	EB-10-3	EB-10	S4-5	48.358N, 123.29W, Saanich Inlet, Vancouver Island, BC, Canada	08-Feb-2006	-200
416	DINOB001-08	GQ501572	EB-1-1	EB-1	S1-1	48.358N, 123.29W, Saanich Inlet, Vancouver Island, BC, Canada	08-Feb-2006	-10
417	DINOB012-08	GQ501588	EB-1-10	EB-1	S1-12	48.358N, 123.29W, Saanich Inlet, Vancouver Island, BC, Canada	08-Feb-2006	-10
418	DINOB013-08	GQ501592	EB-1-11	EB-1	S1-13	48.358N, 123.29W, Saanich Inlet, Vancouver Island, BC, Canada	08-Feb-2006	-10
419	DINOB032-08	GQ501613	EB-1-11	EB-1	S1-32	48.358N, 123.29W, Saanich Inlet, Vancouver Island, BC, Canada	08-Feb-2006	-10
420	DINOB315-08	GQ501796	EB-11-1	EB-11	S4-30	48.358N, 123.29W, Saanich Inlet, Vancouver Island, BC, Canada	08-Feb-2006	-200
421	DINO260-07	GQ501907	EB-111-1	EB-111	ES4-31	44N, 69.5W Mouth of Damariscotta River, Gulf of Maine, ME, USA	01-Nov-2006	surface
422	DINOB014-08	GQ501590	EB-1-12	EB-1	S1-14	48.358N, 123.29W, Saanich Inlet, Vancouver Island, BC, Canada	08-Feb-2006	-10
423	DINOB350-08	GQ501828	EB-11-2	EB-11	S4-65	48.358N, 123.29W, Saanich Inlet, Vancouver Island, BC, Canada	08-Feb-2006	-200
424	DINOB015-08	GQ501589	EB-1-13	EB-1	S1-15	48.358N, 123.29W, Saanich Inlet, Vancouver Island, BC, Canada	08-Feb-2006	-10
425	DINOB016-08	GQ501586	EB-1-14	EB-1	S1-16	48.358N, 123.29W, Saanich Inlet, Vancouver Island, BC, Canada	08-Feb-2006	-10
426	DINOB020-08	GQ501597	EB-1-14	EB-1	S1-20	48.358N, 123.29W, Saanich Inlet, Vancouver Island, BC, Canada	08-Feb-2006	-10
427	DINOB033-08	GQ501617	EB-1-14	EB-1	S1-33	48.358N, 123.29W, Saanich Inlet, Vancouver Island, BC, Canada	08-Feb-2006	-10
428	DINOB036-08	GQ501618	EB-1-14	EB-1	S1-36	48.358N, 123.29W, Saanich Inlet, Vancouver Island, BC, Canada	08-Feb-2006	-10
429	DINOB087-08	GQ501654	EB-1-14	EB-1	S1-87	48.358N, 123.29W, Saanich Inlet, Vancouver Island, BC, Canada	08-Feb-2006	-10
430	DINOB073-08	GQ501660	EB-1-14	EB-1	S1-73	48.358N, 123.29W, Saanich Inlet, Vancouver Island, BC, Canada	08-Feb-2006	-10
431	DINOB077-08	GQ501661	EB-1-14	EB-1	S1-77	48.358N, 123.29W, Saanich Inlet, Vancouver Island, BC, Canada	08-Feb-2006	-10
432	DINOB082-08	GQ501679	EB-1-14	EB-1	S1-82	48.358N, 123.29W, Saanich Inlet, Vancouver Island, BC, Canada	08-Feb-2006	-10
433	DINOB085-08	GQ501680	EB-1-14	EB-1	S1-85	48.358N, 123.29W, Saanich Inlet, Vancouver Island, BC, Canada	08-Feb-2006	-10
434	DINOB017-08	GQ501580	EB-1-15	EB-1	S1-17	48.358N, 123.29W, Saanich Inlet, Vancouver Island, BC, Canada	08-Feb-2006	-10
435	DINOB019-08	GQ501600	EB-1-16	EB-1	S1-19	48.358N, 123.29W, Saanich Inlet, Vancouver Island, BC, Canada	08-Feb-2006	-10
436	DINOB021-08	GQ501595	EB-1-17	EB-1	S1-21	48.358N, 123.29W, Saanich Inlet, Vancouver Island, BC, Canada	08-Feb-2006	-10
437	DINOB022-08	GQ501602	EB-1-18	EB-1	S1-22	48.358N, 123.29W, Saanich Inlet, Vancouver Island, BC, Canada	08-Feb-2006	-10
438	DINOB023-08	GQ501601	EB-1-19	EB-1	S1-23	48.358N, 123.29W, Saanich Inlet, Vancouver Island, BC, Canada	08-Feb-2006	-10
439	DINOB002-08	GQ501575	EB-1-2	EB-1	S1-2	48.358N, 123.29W, Saanich Inlet, Vancouver Island, BC, Canada	08-Feb-2006	-10
440	DINOB024-08	GQ501598	EB-1-20	EB-1	S1-24	48.358N, 123.29W, Saanich Inlet, Vancouver Island, BC, Canada	08-Feb-2006	-10
441	DINOB025-08	GQ501606	EB-1-21	EB-1	S1-25	48.358N, 123.29W, Saanich Inlet, Vancouver Island, BC, Canada	08-Feb-2006	-10
442	DINOB908-08	GQ501929	EB-12-1	EB-12	S2-3	48.358N, 123.29W, Saanich Inlet, Vancouver Island, BC, Canada	07-Jun-2006	-100
443	DINOB876-08	GQ501474	EB-12-1	EB-12	S7-34	48.358N, 123.29W, Saanich Inlet, Vancouver Island, BC, Canada	07-Jun-2006	-100
444	DINOB029-08	GQ501567	EB-1-22	EB-1	S1-29	48.358N, 123.29W, Saanich Inlet, Vancouver Island, BC, Canada	08-Feb-2006	-10
445	DINOB071-08	GQ501653	EB-1-22	EB-1	S1-71	48.358N, 123.29W, Saanich Inlet, Vancouver Island, BC, Canada	08-Feb-2006	-10
446	DINOB882-08	GQ501438	EB-12-2	EB-12	S7-47	48.358N, 123.29W, Saanich Inlet, Vancouver Island, BC, Canada	07-Jun-2006	-100
447	DINOB030-08	GQ501553	EB-1-23	EB-1	S1-30	48.358N, 123.29W, Saanich Inlet, Vancouver Island, BC, Canada	08-Feb-2006	-10
448	DINOB031-08	GQ501614	EB-1-24	EB-1	S1-31	48.358N, 123.29W, Saanich Inlet, Vancouver Island, BC, Canada	08-Feb-2006	-10
449	DINOB034-08	GQ501615	EB-1-25	EB-1	S1-34	48.358N, 123.29W, Saanich Inlet, Vancouver Island, BC, Canada	08-Feb-2006	-10
450	DINOB038-08	GQ501625	EB-1-25	EB-1	S1-38	48.358N, 123.29W, Saanich Inlet, Vancouver Island, BC, Canada	08-Feb-2006	-10
451	DINOB035-08	GQ501619	EB-1-26	EB-1	S1-35	48.358N, 123.29W, Saanich Inlet, Vancouver Island, BC, Canada	08-Feb-2006	-10
452	DINOB037-08	GQ501620	EB-1-27	EB-1	S1-37	48.358N, 123.29W, Saanich Inlet, Vancouver Island, BC, Canada	08-Feb-2006	-10
453	DINOB039-08	GQ501624	EB-1-27	EB-1	S1-39	48.358N, 123.29W, Saanich Inlet, Vancouver Island, BC, Canada	08-Feb-2006	-10
454	DINOB068-08	GQ501638	EB-1-27	EB-1	S1-68	48.358N, 123.29W, Saanich Inlet, Vancouver Island, BC, Canada	08-Feb-2006	-10
455	DINOB041-08	GQ501621	EB-1-28	EB-1	S1-41	48.358N, 123.29W, Saanich Inlet, Vancouver Island, BC, Canada	08-Feb-2006	-10
456	DINOB042-08	GQ501623	EB-1-29	EB-1	S1-42	48.358N, 123.29W, Saanich Inlet, Vancouver Island, BC, Canada	08-Feb-2006	-10
457	DINOB003-08	GQ501574	EB-1-3	EB-1	S1-3	48.358N, 123.29W, Saanich Inlet, Vancouver Island, BC, Canada	08-Feb-2006	-10
458	DINOB007-08	GQ501577	EB-1-3	EB-1	S1-7	48.358N, 123.29W, Saanich Inlet, Vancouver Island, BC, Canada	08-Feb-2006	-10
459	DINOB027-08	GQ501604	EB-1-3	EB-1	S1-27	48.358N, 123.29W, Saanich Inlet, Vancouver Island, BC, Canada	08-Feb-2006	-10
460	DINOB040-08	GQ501622	EB-1-3	EB-1	S1-40	48.358N, 123.29W, Saanich Inlet, Vancouver Island, BC, Canada	08-Feb-2006	-10
461	DINOB044-08	GQ501629	EB-1-3	EB-1	S1-44	48.358N, 123.29W, Saanich Inlet, Vancouver Island, BC, Canada	08-Feb-2006	-10
462	DINOB088-08	GQ501636	EB-1-3	EB-1	S1-88	48.358N, 123.29W, Saanich Inlet, Vancouver Island, BC, Canada	08-Feb-2006	-10
463	DINOB074-08	GQ501658	EB-1-3	EB-1	S1-74	48.358N, 123.29W, Saanich Inlet, Vancouver Island, BC, Canada	08-Feb-2006	-10
464	DINOB080-08	GQ501662	EB-1-3	EB-1	S1-80	48.358N, 123.29W, Saanich Inlet, Vancouver Island, BC, Canada	08-Feb-2006	-10
465	DINOB078-08	GQ501675	EB-1-3	EB-1	S1-78	48.358N, 123.29W, Saanich Inlet, Vancouver Island, BC, Canada	08-Feb-2006	-10
466	DINOB043-08	GQ501612	EB-1-30	EB-1	S1-43	48.358N, 123.29W, Saanich Inlet, Vancouver Island, BC, Canada	08-Feb-2006	-10
467	DINOB045-08	GQ501631	EB-1-31	EB-1	S1-45	48.358N, 123.29W, Saanich Inlet, Vancouver Island, BC, Canada	08-Feb-2006	-10
468	DINOB152-08	GQ501420	EB-13-1	EB-13	S2-57	48.358N, 123.29W, Saanich Inlet, Vancouver Island, BC, Canada	08-Feb-2006	-100
469	DINOB046-08	GQ501627	EB-1-32	EB-1	S1-46	48.358N, 123.29W, Saanich Inlet, Vancouver Island, BC, Canada	08-Feb-2006	-10
470	DINOB117-08	GQ501701	EB-13-2	EB-13	S2-22	48.358N, 123.29W, Saanich Inlet, Vancouver Island, BC, Canada	08-Feb-2006	-100
471	DINOB047-08	GQ501635	EB-1-33	EB-1	S1-47	48.358N, 123.29W, Saanich Inlet, Vancouver Island, BC, Canada	08-Feb-2006	-10
472	DINOB048-08	GQ501633	EB-1-34	EB-1	S1-48	48.358N, 123.29W, Saanich Inlet, Vancouver Island, BC, Canada	08-Feb-2006	-10
473	DINOB051-08	GQ501637	EB-1-35	EB-1	S1-51	48.358N, 123.29W, Saanich Inlet, Vancouver Island, BC, Canada	08-Feb-2006	-10
474	DINOB052-08	GQ501634	EB-1-36	EB-1	S1-52	48.358N, 123.29W, Saanich Inlet, Vancouver Island, BC, Canada	08-Feb-2006	-10
475	DINOB053-08	GQ501630	EB-1-37	EB-1	S1-53	48.358N, 123.29W, Saanich Inlet, Vancouver Island, BC, Canada	08-Feb-2006	-10
476	DINOB054-08	GQ501628	EB-1-38	EB-1	S1-54	48.358N, 123.29W, Saanich Inlet, Vancouver Island, BC, Canada	08-Feb-2006	-10
477	DINOB056-08	GQ501639	EB-1-39	EB-1	S1-56	48.358N, 123.29W, Saanich Inlet, Vancouver Island, BC, Canada	08-Feb-2006	-10
478	DINOB004-08	GQ501573	EB-1-4	EB-1	S1-4	48.358N, 123.29W, Saanich Inlet, Vancouver Island, BC, Canada	08-Feb-2006	-10
479	DINOB057-08	GQ501646	EB-1-40	EB-1	S1-57	48.358N, 123.29W, Saanich Inlet, Vancouver Island, BC, Canada	08-Feb-2006	-10
480	DINOB058-08	GQ501645	EB-1-41	EB-1	S1-58	48.358N, 123.29W, Saanich Inlet, Vancouver Island, BC, Canada	08-Feb-2006	-10
481	DINOB181-08	GQ501467	EB-14-1	EB-14	S2-86	48.358N, 123.29W, Saanich Inlet, Vancouver Island, BC, Canada	08-Feb-2006	-100
482	DINOB186-08	GQ501473	EB-14-1	EB-14	S2-91	48.358N, 123.29W, Saanich Inlet, Vancouver Island, BC, Canada	08-Feb-2006	-100
483	DINOB143-08	GQ501818	EB-14-1	EB-14	S2-48	48.358N, 123.29W, Saanich Inlet, Vancouver Island, BC, Canada	08-Feb-2006	-100
484	DINOB059-08	GQ501644	EB-1-42	EB-1	S1-59	48.358N, 123.29W, Saanich Inlet, Vancouver Island, BC, Canada	08-Feb-2006	-10
485	DINOB126-08	GQ501823	EB-14-2	EB-14	S2-31	48.358N, 123.29W, Saanich Inlet, Vancouver Island, BC, Canada	08-Feb-2006	-100
486	DINOB060-08	GQ501647	EB-1-43	EB-1	S1-60	48.358N, 123.29W, Saanich Inlet, Vancouver Island, BC, Canada	08-Feb-2006	-10
487	DINOB061-08	GQ501642	EB-1-44	EB-1	S1-61	48.358N, 123.29W, Saanich Inlet, Vancouver Island, BC, Canada	08-Feb-2006	-10
488	DINOB064-08	GQ501652	EB-1-45	EB-1	S1-64	48.358N, 123.29W, Saanich Inlet, Vancouver Island, BC, Canada	08-Feb-2006	-10
489	DINOB065-08	GQ501651	EB-1-46	EB-1	S1-65	48.358N, 123.29W, Saanich Inlet, Vancouver Island, BC, Canada	08-Feb-2006	-10
490	DINOB066-08	GQ501649	EB-1-47	EB-1	S1-66	48.358N, 123.29W, Saanich Inlet, Vancouver Island, BC, Canada	08-Feb-2006	-10
491	DINOB072-08	GQ501659	EB-1-47	EB-1	S1-72	48.358N, 123.29W, Saanich Inlet, Vancouver Island, BC, Canada	08-Feb-2006	-10
492	DINOB067-08	GQ501650	EB-1-48	EB-1	S1-67	48.358N, 123.29W, Saanich Inlet, Vancouver Island, BC, Canada	08-Feb-2006	-10
493	DINOB075-08	GQ501668	EB-1-49	EB-1	S1-75	48.358N, 123.29W, Saanich Inlet, Vancouver Island, BC, Canada	08-Feb-2006	-10
494	DINOB018-08	GQ501561	EB-1-5	EB-1	S1-18	48.358N, 123.29W, Saanich Inlet, Vancouver Island, BC, Canada	08-Feb-2006	-10
495	DINOB005-08	GQ501568	EB-1-5	EB-1	S1-5	48.358N, 123.29W, Saanich Inlet, Vancouver Island, BC, Canada	08-Feb-2006	-10
496	DINOB028-08	GQ501594	EB-1-5	EB-1	S1-28	48.358N, 123.29W, Saanich Inlet, Vancouver Island, BC, Canada	08-Feb-2006	-10
497	DINOB063-08	GQ501648	EB-1-5	EB-1	S1-63	48.358N, 123.29W, Saanich Inlet, Vancouver Island, BC, Canada	08-Feb-2006	-10
498	DINOB079-08	GQ501670	EB-1-5	EB-1	S1-79	48.358N, 123.29W, Saanich Inlet, Vancouver Island, BC, Canada	08-Feb-2006	-10
499	DINOB076-08	GQ501681	EB-1-50	EB-1	S1-76	48.358N, 123.29W, Saanich Inlet, Vancouver Island, BC, Canada	08-Feb-2006	-10
500	DINOB081-08	GQ501681	EB-1-51	EB-1	S1-81	48.358N, 123.29W, Saanich Inlet, Vancouver Island, BC, Canada	08-Feb-2006	-10
501	DINOB311-08	GQ501706	EB-15-1	EB-15	S4-26	48.358N, 123.29W, Saanich Inlet, Vancouver Island, BC, Canada	08-Feb-2006	-200
502	DINOB083-08	GQ501687	EB-1-52	EB-1	S1-83	48.358N, 123.29W, Saanich Inlet, Vancouver Island, BC, Canada	08-Feb-2006	-10
503	DINOB653-08	GQ501749	EB-15-2	EB-15	S8-33	48.358N, 123.29W, Saanich Inlet, Vancouver Island, BC, Canada	07-Jun-2006	-200
504	DINOB084-08	GQ501685	EB-1-53	EB-1	S1-84	48.358N, 123.29W, Saanich Inlet, Vancouver Island, BC, Canada	08-Feb-2006	-10
505	DINOB672-08	GQ501752	EB-15-3	EB-15	S8-52	48.358N, 123.29W, Saanich Inlet, Vancouver Island, BC, Canada	07-Jun-2006	-200
506	DINOB328-08	GQ501808	EB-15-3	EB-15	S4-43	48.358N, 123.29W, Saanich Inlet, Vancouver Island, BC, Canada	08-Feb-2006	-200
507	DINOB086-08	GQ501683	EB-1-54	EB-1	S1-86	48.358N, 123.29W, Saanich Inlet, Vancouver Island, BC, Canada	08-Feb-2006	-10
508	DINOB666-08	GQ501754	EB-15-4	EB-15	S8-46	48.358N, 123.29W, Saanich Inlet, Vancouver Island, BC, Canada	07-Jun-2006	-200
509	DINOB091-08	GQ501693	EB-1-55	EB-1	S1-91	48.358N, 123.29W, Saanich Inlet, Vancouver Island, BC, Canada	08-Feb-2006	-10
510	DINOB298-08	GQ501781	EB-15-5	EB-15	S4-13	48.358N, 123.29W, Saanich Inlet, Vancouver Island, BC, Canada	08-Feb-2006	-200
511	DINOB092-08	GQ501694	EB-1-56	EB-1	S1-92	48.358N, 123.29W, Saanich Inlet, Vancouver Island, BC, Canada	08-Feb-2006	-10
512	DINOB325-08	GQ501798	EB-15-6	EB-15	S4-40	48.358N, 123.29W, Saanich Inlet, Vancouver Island, BC, Canada	08-Feb-2006	-200
513	DINOB282-08	GQ501711	EB-1-57	EB-1	S3-92	48.358N, 123.29W, Saanich Inlet, Vancouver Island, BC, Canada	08-Feb-2006	-120
514	DINOB331-08	GQ501807	EB-15-7	EB-15	S4-46	48.358N, 123.29W, Saanich Inlet, Vancouver Island, BC, Canada	08-Feb-2006	-200
515	DINOB304-08	HM236193	EB-1-58	EB-1	S4-19	48.358N, 123.29W, Saanich Inlet, Vancouver Island, BC, Canada	08-Feb-2006	-200
516	DINOB347-08	GQ501822	EB-15-8	EB-15	S4-62	48.358N, 123.29W, Saanich Inlet, Vancouver Island, BC, Canada	08-Feb-2006	-200
517	DINOB293-08	GQ501769	EB-1-59	EB-1	S4-8	48.358N, 123.29W, Saanich Inlet, Vancouver Island, BC, Canada	08-Feb-2006	-200
518	DINOB006-08	GQ501564	EB-1-6	EB-1	S1-6	48.358N, 123.29W, Saanich Inlet, Vancouver Island, BC, Canada	08-Feb-2006	-10
519	DINOB322-08	GQ501792	EB-1-60	EB-1	S4-37	48.358N, 123.29W, Saanich Inlet, Vancouver Island, BC, Canada	08-Feb-2006	-200
520	DINOB370-08	GQ501842	EB-1-61	EB-1	S4-85	48.358N, 123.29W, Saanich Inlet, Vancouver Island, BC, Canada	08-Feb-2006	-200
521	DINOB624-08	GQ501734	EB-16-1	EB-16	S8-2	48.358N, 123.29W, Saanich Inlet, Vancouver Island, BC, Canada	07-Jun-2006	-200
522	DINOB657-08	GQ501742	EB-16-10	EB-16	S8-37	48.358N, 123.29W, Saanich Inlet, Vancouver Island, BC, Canada	07-Jun-2006	-200
523	DINOB631-08	GQ501735	EB-16-2	EB-16	S8-9	48.358N, 123.29W, Saanich Inlet, Vancouver Island, BC, Canada	07-Jun-2006	-200
524	DINOB639-08	GQ501737	EB-16-3	EB-16	S8-17	48.358N, 123.29W, Saanich Inlet, Vancouver Island, BC, Canada	07-Jun-2006	-200
525	DINOB644-08	GQ501739	EB-16-4	EB-16	S8-22	48.358N, 123.29W, Saanich Inlet, Vancouver Island, BC, Canada	07-Jun-2006	-200
526	DINOB652-08	GQ501745	EB-16-4	EB-16	S8-32	48.358N, 123.29W, Saanich Inlet, Vancouver Island, BC, Canada	07-Jun-2006	-200
527	DINOB691-08	GQ501766	EB-16-4	EB-16	S8-71	48.358N, 123.29W, Saanich Inlet, Vancouver Island, BC, Canada	07-Jun-2006	-200
528	DINOB648-08	GQ501747	EB-16-5	EB-16	S8-28	48.358N, 123.29W, Saanich Inlet, Vancouver Island, BC, Canada	07-Jun-2006	-200
529	DINOB665-08	GQ501751	EB-16-6	EB-16	S8-45	48.358N, 123.29W, Saanich Inlet, Vancouver Island, BC, Canada	07-Jun-2006	-200
530	DINOB690-08	GQ501764	EB-16-7	EB-16	S8-70	48.358N, 123.29W, Saanich Inlet, Vancouver Island, BC, Canada	07-Jun-2006	-200
531	DINOB695-08	GQ501768	EB-16-8	EB-16	S8-75	48.358N, 123.29W, Saanich Inlet, Vancouver Island, BC, Canada	07-Jun-2006	-200
532	DINOB368-08	GQ502006	EB-16-9	EB-16	S4-83	48.358N, 123.29W, Saanich Inlet, Vancouver Island, BC, Canada	08-Feb-2006	-200
533	DINOB009-08	GQ501576	EB-1-7	EB-1	S1-9	48.358N, 123.29W, Saanich Inlet, Vancouver Island, BC, Canada	08-Feb-2006	-10
534	DINOB195-08	GQ501480	EB-17-1	EB-17	S3-5	48.358N, 123.29W, Saanich Inlet, Vancouver Island, BC, Canada	08-Feb-2006	-120
535	DINOB229-08	GQ501493	EB-17-1	EB-17	S3-39	48.358N, 123.29W, Saanich Inlet, Vancouver Island, BC, Canada	08-Feb-2006	-120
536	DINOB220-08	GQ501504	EB-17-1	EB-17	S3-30	48.358N, 123.29W, Saanich Inlet, Vancouver Island, BC, Canada	08-Feb-2006	-120
537	DINOB330-08	GQ501805	EB-17-10	EB-17	S4-45	48.358N, 123.29W, Saanich Inlet, Vancouver Island, BC, Canada	08-Feb-2006	-200
538	DINOB343-08	GQ501815	EB-17-11	EB-17	S4-58	48.358N, 123.29W, Saanich Inlet, Vancouver Island, BC, Canada	08-Feb-2006	-200
539	DINOB349-08	GQ501819	EB-17-12	EB-17	S4-64	48.358N, 123.29W, Saanich Inlet, Vancouver Island, BC, Canada	08-Feb-2006	-200
540	DINOB242-08	GQ501526	EB-17-2	EB-17	S3-52	48.358N, 123.29W, Saanich Inlet, Vancouver Island, BC, Canada	08-Feb-2006	-120
541	DINOB243-08	GQ501536	EB-17-3	EB-17	S3-53	48.358N, 123.29W, Saanich Inlet, Vancouver Island, BC, Canada	08-Feb-2006	-120
542	DINOB309-08	GQ501716	EB-17-4	EB-17	S4-24	48.358N, 123.29W, Saanich Inlet, Vancouver Island, BC, Canada	08-Feb-2006	-200
543	DINOB307-08	GQ501785	EB-17-5	EB-17	S4-22	48.358N, 123.29W, Saanich Inlet, Vancouver Island, BC, Canada	08-Feb-2006	-200
544	DINOB365-08	GQ501836	EB-17-5	EB-17	S4-80	48.358N, 123.29W, Saanich Inlet, Vancouver Island, BC, Canada	08-Feb-2006	-200
545	DINOB296-08	GQ502009	EB-17-6	EB-17	S4-11	48.358N, 123.29W, Saanich Inlet, Vancouver Island, BC, Canada	08-Feb-2006	-200
546	DINOB294-08	GQ502096	EB-17-7	EB-17	S4-9	48.358N, 123.29W, Saanich Inlet, Vancouver Island, BC, Canada	08-Feb-2006	-200
547	DINOB327-08	GQ501801	EB-17-8	EB-17	S4-42	48.358N, 123.29W, Saanich Inlet, Vancouver Island, BC, Canada	08-Feb-2006	-200
548	DINOB360-08	GQ501830	EB-17-8	EB-17	S4-75	48.358N, 123.29W, Saanich Inlet, Vancouver Island, BC, Canada	08-Feb-2006	-200
549	DINOB361-08	GQ501832	EB-17-8	EB-17	S4-76	48.358N, 123.29W, Saanich Inlet, Vancouver Island, BC, Canada	08-Feb-2006	-200
550	DINOB358-08	GQ501802	EB-17-9	EB-17	S4-73	48.358N, 123.29W, Saanich Inlet, Vancouver Island, BC, Canada	08-Feb-2006	-200
551	DINOB010-08	GQ501585	EB-1-8	EB-1	S1-10	48.358N, 123.29W, Saanich Inlet, Vancouver Island, BC, Canada	08-Feb-2006	-10
552	DINOB055-08	GQ501641	EB-1-8	EB-1	S1-55	48.358N, 123.29W, Saanich Inlet, Vancouver Island, BC, Canada	08-Feb-2006	-10
553	DINOB192-08	GQ501465	EB-18-1	EB-18	S3-2	48.358N, 123.29W, Saanich Inlet, Vancouver Island, BC, Canada	08-Feb-2006	-120
554	DINOB283-08	GQ501710	EB-18-1	EB-18	S3-93	48.358N, 123.29W, Saanich Inlet, Vancouver Island, BC, Canada	08-Feb-2006	-120
555	DINOB213-08	GQ501495	EB-18-2	EB-18	S3-23	48.358N, 123.29W, Saanich Inlet, Vancouver Island, BC, Canada	08-Feb-2006	-120
556	DINOB254-08	GQ501541	EB-18-3	EB-18	S3-64	48.358N, 123.29W, Saanich Inlet, Vancouver Island, BC, Canada	08-Feb-2006	-120
557	DINOB252-08	GQ501543	EB-18-4	EB-18	S3-62	48.358N, 123.29W, Saanich Inlet, Vancouver Island, BC, Canada	08-Feb-2006	-120
558	DINOB608-08	GQ501726	EB-18-5	EB-18	S7-2	48.358N, 123.29W, Saanich Inlet, Vancouver Island, BC, Canada	07-Jun-2006	-120
559	DINOB626-08	GQ501733	EB-18-6	EB-18	S8-4	48.358N, 123.29W, Saanich Inlet, Vancouver Island, BC, Canada	07-Jun-2006	-200
560	DINOB636-08	GQ501738	EB-18-7	EB-18	S8-14	48.358N, 123.29W, Saanich Inlet, Vancouver Island, BC, Canada	07-Jun-2006	-200
561	DINOB701-08	GQ501772	EB-18-8	EB-18	S8-81	48.358N, 123.29W, Saanich Inlet, Vancouver Island, BC, Canada	07-Jun-2006	-200
562	DINOB011-08	GQ501582	EB-1-9	EB-1	S1-11	48.358N, 123.29W, Saanich Inlet, Vancouver Island, BC, Canada	08-Feb-2006	-10
563	DINOB062-08	GQ501643	EB-1-9	EB-1	S1-62	48.358N, 123.29W, Saanich Inlet, Vancouver Island, BC, Canada	08-Feb-2006	-10
564	DINO306-07	GQ502108	EB-19-1	EB-19	ES8-77	44N, 69.5W Mouth of Damariscotta River, Gulf of Maine, ME, USA	03-Nov-2006	-200
565	DINO247-07	GQ501515	EB-19-2	EB-19	ES1-18	38.1904N, 76.2707W Bigelow Laboratory pier, West Boothbay Harbor, ME, USA	03-Nov-2006	surface
566	DINO241-07	GQ501519	EB-19-2	EB-19	ES1-12	38.1904N, 76.2707W Bigelow Laboratory pier, West Boothbay Harbor, ME, USA	03-Nov-2006	surface
567	DINO235-07	GQ501525	EB-19-2	EB-19	ES1-6	38.1904N, 76.2707W Bigelow Laboratory pier, West Boothbay Harbor, ME, USA	03-Nov-2006	surface
568	DINO288-07	GQ501450	EB-19-2	EB-19	ES5-59	44N, 69.5W Mouth of Damariscotta River, Gulf of Maine, ME, USA	01-Nov-2006	surface
569	DINO282-07	GQ501537	EB-19-3	EB-19	ES5-53	44N, 69.5W Mouth of Damariscotta River, Gulf of Maine, ME, USA	01-Nov-2006	surface
570	DINO258-07	GQ501501	EB-19-4	EB-19	ES4-29	44N, 69.5W Mouth of Damariscotta River, Gulf of Maine, ME, USA	01-Nov-2006	surface
571	DINOB324-08	GQ501799	EB-20-1	EB-20	S4-39	48.358N, 123.29W, Saanich Inlet, Vancouver Island, BC, Canada	08-Feb-2006	-200
572	DINOB697-08	GQ501771	EB-20-10	EB-20	S8-77	48.358N, 123.29W, Saanich Inlet, Vancouver Island, BC, Canada	07-Jun-2006	-200
573	DINOB710-08	GQ501778	EB-20-11	EB-20	S8-91	48.358N, 123.29W, Saanich Inlet, Vancouver Island, BC, Canada	07-Jun-2006	-200
574	DINOB352-08	GQ501826	EB-20-2	EB-20	S4-67	48.358N, 123.29W, Saanich Inlet, Vancouver Island, BC, Canada	08-Feb-2006	-200
575	DINOB318-08	GQ501419	EB-20-3	EB-20	S4-33	48.358N, 123.29W, Saanich Inlet, Vancouver Island, BC, Canada	08-Feb-2006	-200
576	DINOB683-08	GQ501740	EB-20-4	EB-20	S8-63	48.358N, 123.29W, Saanich Inlet, Vancouver Island, BC, Canada	07-Jun-2006	-200
577	DINOB643-08	GQ501741	EB-20-5	EB-20	S8-21	48.358N, 123.29W, Saanich Inlet, Vancouver Island, BC, Canada	07-Jun-2006	-200
578	DINOB649-08	GQ501748	EB-20-6	EB-20	S8-29	48.358N, 123.29W, Saanich Inlet, Vancouver Island, BC, Canada	07-Jun-2006	-200
579	DINOB679-08	GQ501759	EB-20-7	EB-20	S8-59	48.358N, 123.29W, Saanich Inlet, Vancouver Island, BC, Canada	07-Jun-2006	-200
580	DINOB687-08	GQ501760	EB-20-8	EB-20	S8-67	48.358N, 123.29W, Saanich Inlet, Vancouver Island, BC, Canada	07-Jun-2006	-200
581	DINOB705-08	GQ501761	EB-20-9	EB-20	S8-85	48.358N, 123.29W, Saanich Inlet, Vancouver Island, BC, Canada	07-Jun-2006	-200
582	DINOB341-08	GQ501800	EB-2-1	EB-2	S4-56	48.358N, 123.29W, Saanich Inlet, Vancouver Island, BC, Canada	08-Feb-2006	-200
583	DINOB291-08	GQ501773	EB-21-1	EB-21	S4-6	48.358N, 123.29W, Saanich Inlet, Vancouver Island, BC, Canada	08-Feb-2006	-200
584	DINOB715-08	GQ501779	EB-21-2	EB-21	S8-96	48.358N, 123.29W, Saanich Inlet, Vancouver Island, BC, Canada	07-Jun-2006	-200
585	DINOB114-08	GQ501702	EB-2-2	EB-2	S2-19	48.358N, 123.29W, Saanich Inlet, Vancouver Island, BC, Canada	08-Feb-2006	-100
586	DINOB267-08	GQ501626	EB-22-1	EB-22	S3-77	48.358N, 123.29W, Saanich Inlet, Vancouver Island, BC, Canada	08-Feb-2006	-120
587	DINOB371-08	GQ501841	EB-22-2	EB-22	S4-86	48.358N, 123.29W, Saanich Inlet, Vancouver Island, BC, Canada	08-Feb-2006	-200
588	DINOB338-08	GQ501812	EB-2-3	EB-2	S4-53	48.358N, 123.29W, Saanich Inlet, Vancouver Island, BC, Canada	08-Feb-2006	-200
589	DINOB879-08	GQ501479	EB-23-1	EB-23	S7-23	48.358N, 123.29W, Saanich Inlet, Vancouver Island, BC, Canada	07-Jun-2006	-100
590	DINOB887-08	GQ501484	EB-23-1	EB-23	S7-40	48.358N, 123.29W, Saanich Inlet, Vancouver Island, BC, Canada	07-Jun-2006	-100
591	DINOB612-08	GQ501728	EB-23-2	EB-23	S7-6	48.358N, 123.29W, Saanich Inlet, Vancouver Island, BC, Canada	07-Jun-2006	-120
592	DINOB622-08	GQ501732	EB-23-3	EB-23	S7-16	48.358N, 123.29W, Saanich Inlet, Vancouver Island, BC, Canada	07-Jun-2006	-120
593	DINOB728-08	GQ501784	EB-23-4	EB-23	S7-113-1	48.358N, 123.29W, Saanich Inlet, Vancouver Island, BC, Canada	07-Jun-2006	-120
594	DINOB898-08	GQ501425	EB-24-1	EB-24	S7-74	48.358N, 123.29W, Saanich Inlet, Vancouver Island, BC, Canada	07-Jun-2006	-100
595	DINOB885-08	GQ501491	EB-24-1	EB-24	S7-44	48.358N, 123.29W, Saanich Inlet, Vancouver Island, BC, Canada	07-Jun-2006	-100
596	DINOB904-08	GQ501468	EB-24-10	EB-24	S7-60	48.358N, 123.29W, Saanich Inlet, Vancouver Island, BC, Canada	07-Jun-2006	-100
597	DINOB873-08	GQ501464	EB-24-11	EB-24	S7-38	48.358N, 123.29W, Saanich Inlet, Vancouver Island, BC, Canada	07-Jun-2006	-100
598	DINOB871-08	GQ501462	EB-24-12	EB-24	S7-31	48.358N, 123.29W, Saanich Inlet, Vancouver Island, BC, Canada	07-Jun-2006	-100
599	DINOB858-08	GQ501445	EB-24-13	EB-24	S7-28	48.358N, 123.29W, Saanich Inlet, Vancouver Island, BC, Canada	07-Jun-2006	-120
600	DINOB862-08	GQ501452	EB-24-14	EB-24	S6-60	48.358N, 123.29W, Saanich Inlet, Vancouver Island, BC, Canada	07-Jun-2006	-100
601	DINOB724-08	GQ501783	EB-24-16	EB-24	S7-109-1	48.358N, 123.29W, Saanich Inlet, Vancouver Island, BC, Canada	07-Jun-2006	-120
602	DINOB731-08	GQ501789	EB-24-17	EB-24	S7-116-1	48.358N, 123.29W, Saanich Inlet, Vancouver Island, BC, Canada	07-Jun-2006	-120
603	DINOB900-08	GQ501489	EB-24-2	EB-24	S7-72	48.358N, 123.29W, Saanich Inlet, Vancouver Island, BC, Canada	07-Jun-2006	-100
604	DINOB895-08	GQ501426	EB-24-3	EB-24	S7-53	48.358N, 123.29W, Saanich Inlet, Vancouver Island, BC, Canada	07-Jun-2006	-100
605	DINOB860-08	GQ501435	EB-24-3	EB-24	S7-26	48.358N, 123.29W, Saanich Inlet, Vancouver Island, BC, Canada	07-Jun-2006	-120
606	DINOB859-08	GQ501438	EB-24-3	EB-24	S7-27	48.358N, 123.29W, Saanich Inlet, Vancouver Island, BC, Canada	07-Jun-2006	-120
607	DINOB874-08	GQ501458	EB-24-3	EB-24	S7-37	48.358N, 123.29W, Saanich Inlet, Vancouver Island, BC, Canada	07-Jun-2006	-100
608	DINOB888-08	GQ501477	EB-24-3	EB-24	S7-39	48.358N, 123.29W, Saanich Inlet, Vancouver Island, BC, Canada	07-Jun-2006	-100
609	DINOB733-08	HM236192	EB-24-3	EB-24	S7-118-1	48.358N, 123.29W, Saanich Inlet, Vancouver Island, BC, Canada	07-Jun-2006	-100
610	DINOB872-08	HM236191	EB-24-3	EB-24	S7-30	48.358N, 123.29W, Saanich Inlet, Vancouver Island, BC, Canada	07-Jun-2006	-100
611	DINOB901-08	GQ501486	EB-24-3	EB-24	S7-71	48.358N, 123.29W, Saanich Inlet, Vancouver Island, BC, Canada	07-Jun-2006	-100
612	DINOB891-08	GQ501488	EB-24-3	EB-24	S7-57	48.358N, 123.29W, Saanich Inlet, Vancouver Island, BC, Canada	07-Jun-2006	-100
613	DINOB621-08	GQ501731	EB-24-3	EB-24	S7-15	48.358N, 123.29W, Saanich Inlet, Vancouver Island, BC, Canada	07-Jun-2006	-120
614	DINOB894-08	GQ501427	EB-24-4	EB-24	S7-54	48.358N, 123.29W, Saanich Inlet, Vancouver Island, BC, Canada	07-Jun-2006	-100
615	DINOB893-08	GQ501428	EB-24-5	EB-24	S7-55	48.358N, 123.29W, Saanich Inlet, Vancouver Island, BC, Canada	07-Jun-2006	-100
616	DINOB861-08	GQ501429	EB-24-6	EB-24	S7-25	48.358N, 123.29W, Saanich Inlet, Vancouver Island, BC, Canada	07-Jun-2006	-120
617	DINOB620-08	GQ501713	EB-24-6	EB-24	S7-14	48.358N, 123.29W, Saanich Inlet, Vancouver Island, BC, Canada	07-Jun-2006	-120
618	DINOB880-08	GQ501482	EB-24-7	EB-24	S7-22	48.358N, 123.29W, Saanich Inlet, Vancouver Island, BC, Canada	07-Jun-2006	-100
619	DINOB881-08	GQ501476	EB-24-8	EB-24	S7-48	48.358N, 123.29W, Saanich Inlet, Vancouver Island, BC, Canada	07-Jun-2006	-100
620	DINOB870-08	GQ501466	EB-24-9	EB-24	S7-32	48.358N, 123.29W, Saanich Inlet, Vancouver Island, BC, Canada	07-Jun-2006	-100
621	DINOB877-08	GQ501472	EB-24-9	EB-24	S7-33	48.358N, 123.29W, Saanich Inlet, Vancouver Island, BC, Canada	07-Jun-2006	-100
622	DINO310-07	GQ501439	EB-25-1	EB-25	ES11-81	38.1904N, 76.2707W Bigelow Laboratory pier, West Boothbay Harbor, ME, USA	03-Nov-2006	surface
623	DINO287-07	GQ501529	EB-25-2	EB-25	ES5-58	44N, 69.5W Mouth of Damariscotta River, Gulf of Maine, ME, USA	01-Nov-2006	surface
624	DINO286-07	GQ501532	EB-25-3	EB-25	ES5-57	44N, 69.5W Mouth of Damariscotta River, Gulf of Maine, ME, USA	01-Nov-2006	surface
625	DINO240-07	GQ501512	EB-26-1	EB-26	ES1-11	38.1904N, 76.2707W Bigelow Laboratory pier, West Boothbay Harbor, ME, USA	03-Nov-2006	surface
626	DINO299-07	GQ501446	EB-26-1	EB-26	ES8-70	44N, 69.5W Mouth of Damariscotta River, Gulf of Maine, ME, USA	03-Nov-2006	surface
627	DINO251-07	GQ501511	EB-26-1	EB-26	ES4-22	44N, 69.5W Mouth of Damariscotta River, Gulf of Maine, ME, USA	01-Nov-2006	surface
628	DINO274-07	GQ501546	EB-26-1	EB-26	ES5-45	44N, 69.5W Mouth of Damariscotta River, Gulf of Maine, ME, USA	01-Nov-2006	surface
629	DINO262-07	GQ501905	EB-26-2	EB-26	ES4-33	44N, 69.5W Mouth of Damariscotta River, Gulf of Maine, ME, USA	01-Nov-2006	surface
630	DINO234-07	GQ501523	EB-28-1	EB-28	ES1-5	38.1904N, 76.2707W Bigelow Laboratory pier, West Boothbay Harbor, ME, USA	03-Nov-2006	surface
631	DINO281-07	GQ501431	EB-28-1	EB-28	ES5-52	44N, 69.5W Mouth of Damariscotta River, Gulf of Maine, ME, USA	01-Nov-2006	surface
632	DINOB238-08	GQ501524	EB-28-1	EB-28	S3-48	48.358N, 123.29W, Saanich Inlet, Vancouver Island, BC, Canada	08-Feb-2006	-120
633	DINOB700-08	GQ501770	EB-28-10	EB-28	S8-80	48.358N, 123.29W, Saanich Inlet, Vancouver Island, BC, Canada	07-Jun-2006	-200
634	DINOB333-08	GQ501811	EB-28-11	EB-28	S4-48	48.358N, 123.29W, Saanich Inlet, Vancouver Island, BC, Canada	08-Feb-2006	-200
635	DINOB355-08	GQ501824	EB-28-12	EB-28	S4-70	48.358N, 123.29W, Saanich Inlet, Vancouver Island, BC, Canada	08-Feb-2006	-200
636	DINOB369-08	GQ501837	EB-28-13	EB-28	S4-84	48.358N, 123.29W, Saanich Inlet, Vancouver Island, BC, Canada	08-Feb-2006	-200
637	DINOB232-08	GQ501518	EB-28-2	EB-28	S3-42	48.358N, 123.29W, Saanich Inlet, Vancouver Island, BC, Canada	08-Feb-2006	-120
638	DINOB237-08	GQ501521	EB-28-3	EB-28	S3-47	48.358N, 123.29W, Saanich Inlet, Vancouver Island, BC, Canada	08-Feb-2006	-120
639	DINO233-07	GQ501522	EB-28-4	EB-28	ES1-4	38.1904N, 76.2707W Bigelow Laboratory pier, West Boothbay Harbor, ME, USA	03-Nov-2006	surface
640	DINO278-07	GQ501542	EB-28-5	EB-28	ES5-49	44N, 69.5W Mouth of Damariscotta River, Gulf of Maine, ME, USA	01-Nov-2006	surface
641	DINOB645-08	GQ501743	EB-28-6	EB-28	S8-23	48.358N, 123.29W, Saanich Inlet, Vancouver Island, BC, Canada	07-Jun-2006	-200
642	DINOB674-08	GQ501757	EB-28-6	EB-28	S8-54	48.358N, 123.29W, Saanich Inlet, Vancouver Island, BC, Canada	07-Jun-2006	-200
643	DINOB668-08	GQ501756	EB-28-7	EB-28	S8-48	48.358N, 123.29W, Saanich Inlet, Vancouver Island, BC, Canada	07-Jun-2006	-200
644	DINOB688-08	GQ501763	EB-28-8	EB-28	S8-68	48.358N, 123.29W, Saanich Inlet, Vancouver Island, BC, Canada	07-Jun-2006	-200
645	DINOB301-08	GQ501765	EB-28-9	EB-28	S4-16	48.358N, 123.29W, Saanich Inlet, Vancouver Island, BC, Canada	08-Feb-2006	-200
646	DINOB660-08	GQ501750	EB-29-1	EB-29	S8-40	48.358N, 123.29W, Saanich Inlet, Vancouver Island, BC, Canada	07-Jun-2006	-200
647	DINOB713-08	GQ501775	EB-29-2	EB-29	S8-94	48.358N, 123.29W, Saanich Inlet, Vancouver Island, BC, Canada	07-Jun-2006	-200
648	DINOB707-08	GQ501777	EB-29-2	EB-29	S8-87	48.358N, 123.29W, Saanich Inlet, Vancouver Island, BC, Canada	07-Jun-2006	-200
649	DINOB147-08	GQ501422	EB-30	EB-30	S2-52	48.358N, 123.29W, Saanich Inlet, Vancouver Island, BC, Canada	08-Feb-2006	-100
650	DINOB160-08	GQ501442	EB-30	EB-30	S2-65	48.358N, 123.29W, Saanich Inlet, Vancouver Island, BC, Canada	08-Feb-2006	-100
651	DINOB200-08	GQ501469	EB-3-1	EB-3	S3-10	48.358N, 123.29W, Saanich Inlet, Vancouver Island, BC, Canada	08-Feb-2006	-120
652	DINO237-07	GQ501494	EB-31-1	EB-31	ES1-8	38.1904N, 76.2707W Bigelow Laboratory pier, West Boothbay Harbor, ME, USA	03-Nov-2006	surface
653	DINO239-07	GQ501520	EB-31-1	EB-31	ES1-10	38.1904N, 76.2707W Bigelow Laboratory pier, West Boothbay Harbor, ME, USA	03-Nov-2006	surface
654	DINO248-07	GQ501516	EB-31-2	EB-31	ES1-19	38.1904N, 76.2707W Bigelow Laboratory pier, West Boothbay Harbor, ME, USA	03-Nov-2006	surface
655	DINO250-07	GQ501509	EB-31-2	EB-31	ES4-21	44N, 69.5W Mouth of Damariscotta River, Gulf of Maine, ME, USA	01-Nov-2006	surface
656	DINO283-07	GQ501527	EB-31-3	EB-31	ES5-54	44N, 69.5W Mouth of Damariscotta River, Gulf of Maine, ME, USA	01-Nov-2006	surface
657	DINO285-07	GQ501530	EB-31-3	EB-31	ES5-56	44N, 69.5W Mouth of Damariscotta River, Gulf of Maine, ME, USA	01-Nov-2006	surface
658	DINO284-07	GQ501534	EB-31-3	EB-31	ES5-55	44N, 69.5W Mouth of Damariscotta River, Gulf of Maine, ME, USA	01-Nov-2006	surface
659	DINO272-07	GQ501550	EB-31-3	EB-31	ES5-43	44N, 69.5W Mouth of Damariscotta River, Gulf of Maine, ME, USA	01-Nov-2006	surface
660	DINOB332-08	GQ501809	EB-31-3	EB-31	S4-47	48.358N, 123.29W, Saanich Inlet, Vancouver Island, BC, Canada	08-Feb-2006	-200
661	DINO271-07	GQ501548	EB-31-4	EB-31	ES5-42	44N, 69.5W Mouth of Damariscotta River, Gulf of Maine, ME, USA	01-Nov-2006	surface
662	DINO273-07	GQ501548	EB-31-4	EB-31	ES5-44	44N, 69.5W Mouth of Damariscotta River, Gulf of Maine, ME, USA	01-Nov-2006	surface
663	DINO261-07	GQ502082	EB-31-4	EB-31	ES4-32	44N, 69.5W Mouth of Damariscotta River, Gulf of Maine, ME, USA	01-Nov-2006	surface
664	DINO259-07	GQ502083	EB-31-4	EB-31	ES4-30	44N, 69.5W Mouth of Damariscotta River, Gulf of Maine, ME, USA	01-Nov-2006	surface
665	DINO232-07	GQ501544	EB-31-5	EB-31	ES1-3	38.1904N, 76.2707W Bigelow Laboratory pier, West Boothbay Harbor, ME, USA	03-Nov-2006	surface
666	DINO309-07	GQ501437	EB-31-6	EB-31	ES8-80	44N, 69.5W Mouth of Damariscotta River, Gulf of Maine, ME, USA	03-Nov-2006	surface
667	DINO264-07	GQ501498	EB-31-6	EB-31	ES4-35	44N, 69.5W Mouth of Damariscotta River, Gulf of Maine, ME, USA	01-Nov-2006	surface
668	DINO307-07	GQ501443	EB-31-7	EB-31	ES8-78	44N, 69.5W Mouth of Damariscotta River, Gulf of Maine, ME, USA	03-Nov-2006	surface
669	DINOB268-08	GQ501610	EB-3-2	EB-3	S3-78	48.358N, 123.29W, Saanich Inlet, Vancouver Island, BC, Canada	08-Feb-2006	-120
670	DINOB167-08	GQ501453	EB-4-1	EB-4	S2-72	48.358N, 123.29W, Saanich Inlet, Vancouver Island, BC, Canada	08-Feb-2006	-100
671	DINOB129-08	GQ501821	EB-4-2	EB-4	S2-34	48.358N, 123.29W, Saanich Inlet, Vancouver Island, BC, Canada	08-Feb-2006	-100
672	DINOB131-08	GQ501825	EB-4-3	EB-4	S2-36	48.358N, 123.29W, Saanich Inlet, Vancouver Island, BC, Canada	08-Feb-2006	-100
673	DINOB321-08	GQ501793	EB-5-1	EB-5	S4-36	48.358N, 123.29W, Saanich Inlet, Vancouver Island, BC, Canada	08-Feb-2006	-200
674	DINOB373-08	GQ501843	EB-5-1	EB-5	S4-88	48.358N, 123.29W, Saanich Inlet, Vancouver Island, BC, Canada	08-Feb-2006	-200
675	DINOB611-08	GQ501724	EB-6-1	EB-6	S7-5	48.358N, 123.29W, Saanich Inlet, Vancouver Island, BC, Canada	07-Jun-2006	-120
676	DINOB609-08	GQ501727	EB-6-1	EB-6	S7-3	48.358N, 123.29W, Saanich Inlet, Vancouver Island, BC, Canada	07-Jun-2006	-120
677	DINOB614-08	GQ501730	EB-6-1	EB-6	S7-8	48.358N, 123.29W, Saanich Inlet, Vancouver Island, BC, Canada	07-Jun-2006	-120
678	DINOB729-08	GQ501787	EB-6-2	EB-6	S7-114-1	48.358N, 123.29W, Saanich Inlet, Vancouver Island, BC, Canada	07-Jun-2006	-120
679	DINOB218-08	GQ501505	EB-7-1	EB-7	S3-28	48.358N, 123.29W, Saanich Inlet, Vancouver Island, BC, Canada	08-Feb-2006	-120
680	DINOB253-08	GQ501547	EB-7-2	EB-7	S3-63	48.358N, 123.29W, Saanich Inlet, Vancouver Island, BC, Canada	08-Feb-2006	-120
681	DINOB275-08	GQ501700	EB-7-2	EB-7	S3-85	48.358N, 123.29W, Saanich Inlet, Vancouver Island, BC, Canada	08-Feb-2006	-120
682	DINOB579-08	GQ501717	EB-8-1	EB-8	S6-17	48.358N, 123.29W, Saanich Inlet, Vancouver Island, BC, Canada	07-Jun-2006	-100
683	DINOB573-08	GQ501719	EB-8-2	EB-8	S6-11	48.358N, 123.29W, Saanich Inlet, Vancouver Island, BC, Canada	07-Jun-2006	-100
684	DINOB598-08	GQ501722	EB-8-3	EB-8	S6-36	48.358N, 123.29W, Saanich Inlet, Vancouver Island, BC, Canada	07-Jun-2006	-100
685	DINOB606-08	GQ501723	EB-8-4	EB-8	S6-44	48.358N, 123.29W, Saanich Inlet, Vancouver Island, BC, Canada	07-Jun-2006	-100
686	DINOB258-08	GQ501461	EB-9-1	EB-9	S3-68	48.358N, 123.29W, Saanich Inlet, Vancouver Island, BC, Canada	08-Feb-2006	-120
687	DINOB208-08	GQ501475	EB-9-2	EB-9	S3-18	48.358N, 123.29W, Saanich Inlet, Vancouver Island, BC, Canada	08-Feb-2006	-120
688	DINOB207-08	GQ501487	EB-9-3	EB-9	S3-17	48.358N, 123.29W, Saanich Inlet, Vancouver Island, BC, Canada	08-Feb-2006	-120
689	DINOB249-08	GQ501540	EB-9-3	EB-9	S3-59	48.358N, 123.29W, Saanich Inlet, Vancouver Island, BC, Canada	08-Feb-2006	-120
690	DINOB221-08	GQ501510	EB-9-4	EB-9	S3-31	48.358N, 123.29W, Saanich Inlet, Vancouver Island, BC, Canada	08-Feb-2006	-120
691	DINOB383-08	GQ501856	Gonyaulax sp. 2	Gonyaulax sp.	PL9-25	48.531N, 125.191W, Uclulet, Vancouver Island, BC, Canada	21-Jun-2007	surface
692	DINOB723-08	GQ502016	Kareniaceae sp .2	Kareniaceae genus 20	S6-108-1	48.358N, 123.29W, Saanich Inlet, Vancouver Island, BC, Canada	07-Jun-2006	-100
693	DINOB403-08	GQ502034	Kareniaceae sp. 1	Kareniaceae genus 16	PL9-11	48.531N, 125.191W, Uclulet, Vancouver Island, BC, Canada	21-Jun-2007	surface
694	DINOB150-08	GQ501863	Kareniaceae sp. 1	Kareniaceae genus 20	S2-55	48.358N, 123.29W, Saanich Inlet, Vancouver Island, BC, Canada	08-Feb-2006	-100
695	DINOB223-08	GQ501910	Kareniaceae sp. 1	Kareniaceae RS24 Genus	S3-33	48.358N, 123.29W, Saanich Inlet, Vancouver Island, BC, Canada	08-Feb-2006	-120
696	DINOB269-08	GQ501926	Kareniaceae sp. 10	Kareniaceae RS24 Genus	S3-79	48.358N, 123.29W, Saanich Inlet, Vancouver Island, BC, Canada	08-Feb-2006	-120
697	DINOB575-08	GQ501950	Kareniaceae sp. 10	Kareniaceae RS24 Genus	S6-13	48.358N, 123.29W, Saanich Inlet, Vancouver Island, BC, Canada	07-Jun-2006	-100
698	DINOB602-08	GQ501967	Kareniaceae sp. 10	Kareniaceae RS24 Genus	S6-40	48.358N, 123.29W, Saanich Inlet, Vancouver Island, BC, Canada	07-Jun-2006	-100
699	DINOB142-08	GQ502031	Kareniaceae sp. 100	Kareniaceae genus 1	S2-47	48.358N, 123.29W, Saanich Inlet, Vancouver Island, BC, Canada	08-Feb-2006	-100
700	DINOB354-08	GQ502032	Kareniaceae sp. 101	Kareniaceae RS24 Genus	S4-69	48.358N, 123.29W, Saanich Inlet, Vancouver Island, BC, Canada	08-Feb-2006	-200
701	DINOB578-08	GQ501718	Kareniaceae sp. 102	Kareniaceae RS24 Genus	S6-16	48.358N, 123.29W, Saanich Inlet, Vancouver Island, BC, Canada	07-Jun-2006	-100
702	DINOB850-08	GQ501869	Kareniaceae sp. 103	Kareniaceae genus 1	S6-56	48.358N, 123.29W, Saanich Inlet, Vancouver Island, BC, Canada	07-Jun-2006	-100
703	DINOB849-08	GQ501870	Kareniaceae sp. 103	Kareniaceae genus 1	S6-57	48.358N, 123.29W, Saanich Inlet, Vancouver Island, BC, Canada	07-Jun-2006	-100
704	DINOB112-08	GQ501939	Kareniaceae sp. 104	Kareniaceae RS24 Genus	S2-17	48.358N, 123.29W, Saanich Inlet, Vancouver Island, BC, Canada	08-Feb-2006	-100
705	DINOB113-08	GQ501940	Kareniaceae sp. 104	Kareniaceae RS24 Genus	S2-18	48.358N, 123.29W, Saanich Inlet, Vancouver Island, BC, Canada	08-Feb-2006	-100
706	DINOB240-08	GQ501917	Kareniaceae sp. 105	Kareniaceae RS24 Genus	S3-50	48.358N, 123.29W, Saanich Inlet, Vancouver Island, BC, Canada	08-Feb-2006	-120
707	DINOB256-08	GQ501919	Kareniaceae sp. 106	Kareniaceae RS24 Genus	S3-66	48.358N, 123.29W, Saanich Inlet, Vancouver Island, BC, Canada	08-Feb-2006	-120
708	DINOB654-08	GQ501992	Kareniaceae sp. 107	Kareniaceae RS24 Genus	S8-34	48.358N, 123.29W, Saanich Inlet, Vancouver Island, BC, Canada	07-Jun-2006	-200
709	DINOB121-08	GQ501928	Kareniaceae sp. 108	Kareniaceae RS24 Genus	S2-26	48.358N, 123.29W, Saanich Inlet, Vancouver Island, BC, Canada	08-Feb-2006	-100
710	DINOB115-08	GQ501938	Kareniaceae sp. 109	Kareniaceae RS24 Genus	S2-20	48.358N, 123.29W, Saanich Inlet, Vancouver Island, BC, Canada	08-Feb-2006	-100
711	DINOB597-08	GQ501962	Kareniaceae sp. 11	Kareniaceae RS24 Genus	S6-35	48.358N, 123.29W, Saanich Inlet, Vancouver Island, BC, Canada	07-Jun-2006	-100
712	DINOB580-08	GQ501948	Kareniaceae sp. 110	Kareniaceae RS24 Genus	S6-18	48.358N, 123.29W, Saanich Inlet, Vancouver Island, BC, Canada	07-Jun-2006	-100
713	DINOB587-08	GQ501957	Kareniaceae sp. 111	Kareniaceae RS24 Genus	S6-25	48.358N, 123.29W, Saanich Inlet, Vancouver Island, BC, Canada	07-Jun-2006	-100
714	DINOB615-08	GQ501975	Kareniaceae sp. 112	Kareniaceae RS24 Genus	S7-9	48.358N, 123.29W, Saanich Inlet, Vancouver Island, BC, Canada	07-Jun-2006	-120
715	DINOB623-08	GQ501980	Kareniaceae sp. 113	Kareniaceae RS24 Genus	S8-1	48.358N, 123.29W, Saanich Inlet, Vancouver Island, BC, Canada	07-Jun-2006	-200
716	DINOB694-08	GQ502003	Kareniaceae sp. 114	Kareniaceae RS24 Genus	S8-74	48.358N, 123.29W, Saanich Inlet, Vancouver Island, BC, Canada	07-Jun-2006	-200
717	DINOB719-08	GQ502011	Kareniaceae sp. 115	Kareniaceae RS24 Genus	S6-104-1	48.358N, 123.29W, Saanich Inlet, Vancouver Island, BC, Canada	07-Jun-2006	-100
718	DINOB628-08	GQ501978	Kareniaceae sp. 116	Kareniaceae RS24 Genus	S8-6	48.358N, 123.29W, Saanich Inlet, Vancouver Island, BC, Canada	07-Jun-2006	-200
719	DINOB703-08	GQ502006	Kareniaceae sp. 116	Kareniaceae RS24 Genus	S8-83	48.358N, 123.29W, Saanich Inlet, Vancouver Island, BC, Canada	07-Jun-2006	-200
720	DINOB673-08	GQ501994	Kareniaceae sp. 12	Kareniaceae RS24 Genus	S8-53	48.358N, 123.29W, Saanich Inlet, Vancouver Island, BC, Canada	07-Jun-2006	-200
721	DINOB588-08	GQ501956	Kareniaceae sp. 13	Kareniaceae RS24 Genus	S6-26	48.358N, 123.29W, Saanich Inlet, Vancouver Island, BC, Canada	07-Jun-2006	-100
722	DINOB101-08	GQ501932	Kareniaceae sp. 14	Kareniaceae RS24 Genus	S2-6	48.358N, 123.29W, Saanich Inlet, Vancouver Island, BC, Canada	08-Feb-2006	-100
723	DINOB178-08	GQ501893	Kareniaceae sp. 15	Kareniaceae RS24 Genus	S2-83	48.358N, 123.29W, Saanich Inlet, Vancouver Island, BC, Canada	08-Feb-2006	-100
724	DINOB585-08	GQ501953	Kareniaceae sp. 16	Kareniaceae RS24 Genus	S6-23	48.358N, 123.29W, Saanich Inlet, Vancouver Island, BC, Canada	07-Jun-2006	-100
725	DINOB594-08	GQ501958	Kareniaceae sp. 16	Kareniaceae RS24 Genus	S6-32	48.358N, 123.29W, Saanich Inlet, Vancouver Island, BC, Canada	07-Jun-2006	-100
726	DINOB171-08	GQ501891	Kareniaceae sp. 17	Kareniaceae RS24 Genus	S2-76	48.358N, 123.29W, Saanich Inlet, Vancouver Island, BC, Canada	08-Feb-2006	-100
727	DINOB106-08	GQ501933	Kareniaceae sp. 17	Kareniaceae RS24 Genus	S2-11	48.358N, 123.29W, Saanich Inlet, Vancouver Island, BC, Canada	08-Feb-2006	-100
728	DINOB851-08	GQ501876	Kareniaceae sp. 18	Kareniaceae RS24 Genus	S6-55	48.358N, 123.29W, Saanich Inlet, Vancouver Island, BC, Canada	07-Jun-2006	-100
729	DINOB212-08	GQ501906	Kareniaceae sp. 19	Kareniaceae RS24 Genus	S3-22	48.358N, 123.29W, Saanich Inlet, Vancouver Island, BC, Canada	08-Feb-2006	-120
730	DINOB567-08	GQ501942	Kareniaceae sp. 2	Kareniaceae RS24 Genus	S6-2	48.358N, 123.29W, Saanich Inlet, Vancouver Island, BC, Canada	07-Jun-2006	-100
731	DINOB163-08	GQ501887	Kareniaceae sp. 20	Kareniaceae RS24 Genus	S2-68	48.358N, 123.29W, Saanich Inlet, Vancouver Island, BC, Canada	08-Feb-2006	-100
732	DINOB124-08	GQ501858	Kareniaceae sp. 21	Kareniaceae genus 1	S2-29	48.358N, 123.29W, Saanich Inlet, Vancouver Island, BC, Canada	08-Feb-2006	-100
733	DINOB910-08	GQ501861	Kareniaceae sp. 22	Kareniaceae RS24 Genus	S7-78	48.358N, 123.29W, Saanich Inlet, Vancouver Island, BC, Canada	07-Jun-2006	-100
734	DINOB853-08	GQ501882	Kareniaceae sp. 22	Kareniaceae RS24 Genus	S6-53	48.358N, 123.29W, Saanich Inlet, Vancouver Island, BC, Canada	07-Jun-2006	-100
735	DINOB845-08	GQ501862	Kareniaceae sp. 23	Kareniaceae genus 1	S6-45	48.358N, 123.29W, Saanich Inlet, Vancouver Island, BC, Canada	07-Jun-2006	-100
736	DINOB148-08	GQ501864	Kareniaceae sp. 24	Kareniaceae RS24 Genus	S2-53	48.358N, 123.29W, Saanich Inlet, Vancouver Island, BC, Canada	08-Feb-2006	-100
737	DINOB844-08	GQ501865	Kareniaceae sp. 25	Kareniaceae RS24 Genus	S6-46	48.358N, 123.29W, Saanich Inlet, Vancouver Island, BC, Canada	07-Jun-2006	-100
738	DINOB842-08	GQ501866	Kareniaceae sp. 26	Kareniaceae RS24 Genus	S6-48	48.358N, 123.29W, Saanich Inlet, Vancouver Island, BC, Canada	07-Jun-2006	-100
739	DINOB231-08	GQ501914	Kareniaceae sp. 27	Kareniaceae genus 1	S3-41	48.358N, 123.29W, Saanich Inlet, Vancouver Island, BC, Canada	08-Feb-2006	-120
740	DINOB236-08	GQ501916	Kareniaceae sp. 27	Kareniaceae genus 1	S3-46	48.358N, 123.29W, Saanich Inlet, Vancouver Island, BC, Canada	08-Feb-2006	-120
741	DINOB097-08	GQ501930	Kareniaceae sp. 27	Kareniaceae genus 1	S2-2	48.358N, 123.29W, Saanich Inlet, Vancouver Island, BC, Canada	08-Feb-2006	-100
742	DINOB109-08	GQ501934	Kareniaceae sp. 27	Kareniaceae genus 1	S2-14	48.358N, 123.29W, Saanich Inlet, Vancouver Island, BC, Canada	08-Feb-2006	-100
743	DINOB605-08	GQ501968	Kareniaceae sp. 27	Kareniaceae genus 1	S6-43	48.358N, 123.29W, Saanich Inlet, Vancouver Island, BC, Canada	07-Jun-2006	-100
744	DINOB145-08	GQ502020	Kareniaceae sp. 27	Kareniaceae genus 1	S2-50	48.358N, 123.29W, Saanich Inlet, Vancouver Island, BC, Canada	08-Feb-2006	-100
745	DINOB128-08	GQ502025	Kareniaceae sp. 27	Kareniaceae genus 1	S2-33	48.358N, 123.29W, Saanich Inlet, Vancouver Island, BC, Canada	08-Feb-2006	-100
746	DINOB125-08	GQ502026	Kareniaceae sp. 27	Kareniaceae genus 1	S2-30	48.358N, 123.29W, Saanich Inlet, Vancouver Island, BC, Canada	08-Feb-2006	-100
747	DINOB134-08	GQ502027	Kareniaceae sp. 27	Kareniaceae genus 1	S2-39	48.358N, 123.29W, Saanich Inlet, Vancouver Island, BC, Canada	08-Feb-2006	-100
748	DINOB175-08	GQ501871	Kareniaceae sp. 28	Kareniaceae genus 2	S2-80	48.358N, 123.29W, Saanich Inlet, Vancouver Island, BC, Canada	08-Feb-2006	-100
749	DINOB174-08	GQ501874	Kareniaceae sp. 29	Kareniaceae genus 1	S2-79	48.358N, 123.29W, Saanich Inlet, Vancouver Island, BC, Canada	08-Feb-2006	-100
750	DINOB656-08	GQ501989	Kareniaceae sp. 3	Kareniaceae RS24 Genus	S8-36	48.358N, 123.29W, Saanich Inlet, Vancouver Island, BC, Canada	07-Jun-2006	-200
751	DINOB857-08	GQ501875	Kareniaceae sp. 30	Kareniaceae genus 3	S7-29	48.358N, 123.29W, Saanich Inlet, Vancouver Island, BC, Canada	07-Jun-2006	-120
752	DINOB156-08	GQ501877	Kareniaceae sp. 31	Kareniaceae genus 1	S2-61	48.358N, 123.29W, Saanich Inlet, Vancouver Island, BC, Canada	08-Feb-2006	-100
753	DINOB854-08	GQ501878	Kareniaceae sp. 32	Kareniaceae genus 1	S6-52	48.358N, 123.29W, Saanich Inlet, Vancouver Island, BC, Canada	07-Jun-2006	-100
754	DINOB154-08	GQ501879	Kareniaceae sp. 33	Kareniaceae genus 1	S2-59	48.358N, 123.29W, Saanich Inlet, Vancouver Island, BC, Canada	08-Feb-2006	-100
755	DINOB155-08	GQ501881	Kareniaceae sp. 33	Kareniaceae genus 1	S2-60	48.358N, 123.29W, Saanich Inlet, Vancouver Island, BC, Canada	08-Feb-2006	-100
756	DINOB119-08	GQ501941	Kareniaceae sp. 33	Kareniaceae genus 1	S2-24	48.358N, 123.29W, Saanich Inlet, Vancouver Island, BC, Canada	08-Feb-2006	-100
757	DINOB856-08	GQ501880	Kareniaceae sp. 34	Kareniaceae RS24 Genus	S6-50	48.358N, 123.29W, Saanich Inlet, Vancouver Island, BC, Canada	07-Jun-2006	-100
758	DINOB865-08	GQ501888	Kareniaceae sp. 35	Kareniaceae genus 1	S7-21	48.358N, 123.29W, Saanich Inlet, Vancouver Island, BC, Canada	07-Jun-2006	-100
759	DINOB169-08	GQ501890	Kareniaceae sp. 36	Kareniaceae genus 1	S2-74	48.358N, 123.29W, Saanich Inlet, Vancouver Island, BC, Canada	08-Feb-2006	-100
760	DINOB868-08	GQ501892	Kareniaceae sp. 37	Kareniaceae RS24 Genus	S7-18	48.358N, 123.29W, Saanich Inlet, Vancouver Island, BC, Canada	07-Jun-2006	-100
761	DINOB199-08	GQ501895	Kareniaceae sp. 38	Kareniaceae RS24 Genus	S3-9	48.358N, 123.29W, Saanich Inlet, Vancouver Island, BC, Canada	08-Feb-2006	-120
762	DINOB890-08	GQ501899	Kareniaceae sp. 39	Kareniaceae RS24 Genus	S7-58	48.358N, 123.29W, Saanich Inlet, Vancouver Island, BC, Canada	07-Jun-2006	-100
763	DINOB610-08	GQ501972	Kareniaceae sp. 4	Kareniaceae RS24 Genus	S7-4	48.358N, 123.29W, Saanich Inlet, Vancouver Island, BC, Canada	07-Jun-2006	-120
764	DINOB206-08	GQ501900	Kareniaceae sp. 40	Kareniaceae RS24 Genus	S3-16	48.358N, 123.29W, Saanich Inlet, Vancouver Island, BC, Canada	08-Feb-2006	-120
765	DINOB886-08	GQ501901	Kareniaceae sp. 41	Kareniaceae genus 4	S7-43	48.358N, 123.29W, Saanich Inlet, Vancouver Island, BC, Canada	07-Jun-2006	-100
766	DINOB205-08	GQ501902	Kareniaceae sp. 42	Kareniaceae RS24 Genus	S3-15	48.358N, 123.29W, Saanich Inlet, Vancouver Island, BC, Canada	08-Feb-2006	-120
767	DINOB211-08	GQ501904	Kareniaceae sp. 43	Kareniaceae RS24 Genus	S3-21	48.358N, 123.29W, Saanich Inlet, Vancouver Island, BC, Canada	08-Feb-2006	-120
768	DINOB216-08	GQ501908	Kareniaceae sp. 45	Kareniaceae RS24 Genus	S3-26	48.358N, 123.29W, Saanich Inlet, Vancouver Island, BC, Canada	08-Feb-2006	-120
769	DINOB226-08	GQ501911	Kareniaceae sp. 46	Kareniaceae RS24 Genus	S3-36	48.358N, 123.29W, Saanich Inlet, Vancouver Island, BC, Canada	08-Feb-2006	-120
770	DINOB225-08	GQ501912	Kareniaceae sp. 47	Kareniaceae RS24 Genus	S3-35	48.358N, 123.29W, Saanich Inlet, Vancouver Island, BC, Canada	08-Feb-2006	-120
771	DINOB241-08	GQ501915	Kareniaceae sp. 48	Kareniaceae RS24 Genus	S3-51	48.358N, 123.29W, Saanich Inlet, Vancouver Island, BC, Canada	08-Feb-2006	-120
772	DINOB239-08	GQ501918	Kareniaceae sp. 49	Kareniaceae genus 5	S3-49	48.358N, 123.29W, Saanich Inlet, Vancouver Island, BC, Canada	08-Feb-2006	-120
773	DINOB725-08	GQ502014	Kareniaceae sp. 5	Kareniaceae RS24 Genus	S7-110-1	48.358N, 123.29W, Saanich Inlet, Vancouver Island, BC, Canada	07-Jun-2006	-120
774	DINOB246-08	GQ501921	Kareniaceae sp. 50	Kareniaceae RS24 Genus	S3-56	48.358N, 123.29W, Saanich Inlet, Vancouver Island, BC, Canada	08-Feb-2006	-120
775	DINOB251-08	GQ501922	Kareniaceae sp. 51	Kareniaceae RS24 Genus	S3-61	48.358N, 123.29W, Saanich Inlet, Vancouver Island, BC, Canada	08-Feb-2006	-120
776	DINOB260-08	GQ501924	Kareniaceae sp. 52	Kareniaceae genus 6	S3-70	48.358N, 123.29W, Saanich Inlet, Vancouver Island, BC, Canada	08-Feb-2006	-120
777	DINOB123-08	GQ501925	Kareniaceae sp. 53	Kareniaceae genus 1	S2-28	48.358N, 123.29W, Saanich Inlet, Vancouver Island, BC, Canada	08-Feb-2006	-100
778	DINOB272-08	GQ501927	Kareniaceae sp. 54	Kareniaceae RS24 Genus	S3-82	48.358N, 123.29W, Saanich Inlet, Vancouver Island, BC, Canada	08-Feb-2006	-120
779	DINOB098-08	GQ501929	Kareniaceae sp. 55	Kareniaceae genus 1	S2-3	48.358N, 123.29W, Saanich Inlet, Vancouver Island, BC, Canada	08-Feb-2006	-100
780	DINOB096-08	GQ501931	Kareniaceae sp. 56	Kareniaceae RS24 Genus	S2-1	48.358N, 123.29W, Saanich Inlet, Vancouver Island, BC, Canada	08-Feb-2006	-100
781	DINOB108-08	GQ501936	Kareniaceae sp. 57	Kareniaceae genus 7	S2-13	48.358N, 123.29W, Saanich Inlet, Vancouver Island, BC, Canada	08-Feb-2006	-100
782	DINOB568-08	GQ501943	Kareniaceae sp. 59	Kareniaceae RS24 Genus	S8-25	48.358N, 123.29W, Saanich Inlet, Vancouver Island, BC, Canada	07-Jun-2006	-100
783	DINOB730-08	GQ502018	Kareniaceae sp. 6	Kareniaceae RS24 Genus	S7-115-1	48.358N, 123.29W, Saanich Inlet, Vancouver Island, BC, Canada	07-Jun-2006	-120
784	DINOB566-08	GQ501944	Kareniaceae sp. 60	Kareniaceae genus 1	S6-1	48.358N, 123.29W, Saanich Inlet, Vancouver Island, BC, Canada	07-Jun-2006	-100
785	DINOB572-08	GQ501946	Kareniaceae sp. 61	Kareniaceae RS24 Genus	S6-10	48.358N, 123.29W, Saanich Inlet, Vancouver Island, BC, Canada	07-Jun-2006	-100
786	DINOB571-08	GQ501947	Kareniaceae sp. 62	Kareniaceae RS24 Genus	S6-9	48.358N, 123.29W, Saanich Inlet, Vancouver Island, BC, Canada	07-Jun-2006	-100
787	DINOB577-08	GQ501949	Kareniaceae sp. 63	Kareniaceae genus 8	S6-15	48.358N, 123.29W, Saanich Inlet, Vancouver Island, BC, Canada	07-Jun-2006	-100
788	DINOB576-08	GQ501951	Kareniaceae sp. 64	Kareniaceae genus 1	S6-14	48.358N, 123.29W, Saanich Inlet, Vancouver Island, BC, Canada	07-Jun-2006	-100
789	DINOB599-08	GQ501952	Kareniaceae sp. 65	Kareniaceae RS24 Genus	S6-37	48.358N, 123.29W, Saanich Inlet, Vancouver Island, BC, Canada	07-Jun-2006	-100
790	DINOB583-08	GQ501955	Kareniaceae sp. 66	Kareniaceae RS24 Genus	S6-21	48.358N, 123.29W, Saanich Inlet, Vancouver Island, BC, Canada	07-Jun-2006	-100
791	DINOB593-08	GQ501959	Kareniaceae sp. 67	Kareniaceae genus 1	S6-31	48.358N, 123.29W, Saanich Inlet, Vancouver Island, BC, Canada	07-Jun-2006	-100
792	DINOB591-08	GQ501961	Kareniaceae sp. 68	Kareniaceae RS24 Genus	S6-29	48.358N, 123.29W, Saanich Inlet, Vancouver Island, BC, Canada	07-Jun-2006	-100
793	DINOB595-08	GQ501964	Kareniaceae sp. 69	Kareniaceae genus 1	S6-33	48.358N, 123.29W, Saanich Inlet, Vancouver Island, BC, Canada	07-Jun-2006	-100
794	DINO320-07	GQ501873	Kareniaceae sp. 7	Kareniaceae RS24 Genus	ES11-91	38.1904N, 76.2707W Bigelow Laboratory pier, West Boothbay Harbor, ME, USA	03-Nov-2006	surface
795	DINOB601-08	GQ501966	Kareniaceae sp. 70	Kareniaceae RS24 Genus	S6-39	48.358N, 123.29W, Saanich Inlet, Vancouver Island, BC, Canada	07-Jun-2006	-100
796	DINOB604-08	GQ501969	Kareniaceae sp. 71	Kareniaceae RS24 Genus	S6-42	48.358N, 123.29W, Saanich Inlet, Vancouver Island, BC, Canada	07-Jun-2006	-100
797	DINOB619-08	GQ501970	Kareniaceae sp. 72	Kareniaceae genus 1	S7-13	48.358N, 123.29W, Saanich Inlet, Vancouver Island, BC, Canada	07-Jun-2006	-120
798	DINOB641-08	GQ501977	Kareniaceae sp. 73	Kareniaceae RS24 Genus	S8-19	48.358N, 123.29W, Saanich Inlet, Vancouver Island, BC, Canada	07-Jun-2006	-200
799	DINOB684-08	GQ501979	Kareniaceae sp. 74	Kareniaceae RS24 Genus	S8-64	48.358N, 123.29W, Saanich Inlet, Vancouver Island, BC, Canada	07-Jun-2006	-200
800	DINOB625-08	GQ501981	Kareniaceae sp. 75	Kareniaceae genus 9	S8-3	48.358N, 123.29W, Saanich Inlet, Vancouver Island, BC, Canada	07-Jun-2006	-200
801	DINOB630-08	GQ501982	Kareniaceae sp. 76	Kareniaceae genus 10	S8-8	48.358N, 123.29W, Saanich Inlet, Vancouver Island, BC, Canada	07-Jun-2006	-200
802	DINOB633-08	GQ501984	Kareniaceae sp. 77	Kareniaceae RS24 Genus	S8-11	48.358N, 123.29W, Saanich Inlet, Vancouver Island, BC, Canada	07-Jun-2006	-200
803	DINOB667-08	GQ501999	Kareniaceae sp. 77	Kareniaceae RS24 Genus	S8-47	48.358N, 123.29W, Saanich Inlet, Vancouver Island, BC, Canada	07-Jun-2006	-200
804	DINOB638-08	GQ501986	Kareniaceae sp. 78	Karlodinium	S8-16	48.358N, 123.29W, Saanich Inlet, Vancouver Island, BC, Canada	07-Jun-2006	-200
805	DINOB637-08	GQ501987	Kareniaceae sp. 79	Kareniaceae RS24 Genus	S8-15	48.358N, 123.29W, Saanich Inlet, Vancouver Island, BC, Canada	07-Jun-2006	-200
806	DINOB863-08	GQ501889	Kareniaceae sp. 8	Kareniaceae RS24 Genus	S6-59	48.358N, 123.29W, Saanich Inlet, Vancouver Island, BC, Canada	07-Jun-2006	-100
807	DINOB183-08	GQ501894	Kareniaceae sp. 8	Kareniaceae RS24 Genus	S2-88	48.358N, 123.29W, Saanich Inlet, Vancouver Island, BC, Canada	08-Feb-2006	-100
808	DINOB194-08	GQ501897	Kareniaceae sp. 8	Kareniaceae RS24 Genus	S3-4	48.358N, 123.29W, Saanich Inlet, Vancouver Island, BC, Canada	08-Feb-2006	-120
809	DINOB203-08	GQ501903	Kareniaceae sp. 8	Kareniaceae RS24 Genus	S3-13	48.358N, 123.29W, Saanich Inlet, Vancouver Island, BC, Canada	08-Feb-2006	-120
810	DINOB570-08	GQ501923	Kareniaceae sp. 8	Kareniaceae RS24 Genus	S6-8	48.358N, 123.29W, Saanich Inlet, Vancouver Island, BC, Canada	07-Jun-2006	-100
811	DINOB107-08	GQ501935	Kareniaceae sp. 8	Kareniaceae RS24 Genus	S2-12	48.358N, 123.29W, Saanich Inlet, Vancouver Island, BC, Canada	08-Feb-2006	-100
812	DINOB600-08	GQ501945	Kareniaceae sp. 8	Kareniaceae RS24 Genus	S6-38	48.358N, 123.29W, Saanich Inlet, Vancouver Island, BC, Canada	07-Jun-2006	-100
813	DINOB584-08	GQ501954	Kareniaceae sp. 8	Kareniaceae RS24 Genus	S6-22	48.358N, 123.29W, Saanich Inlet, Vancouver Island, BC, Canada	07-Jun-2006	-100
814	DINOB592-08	GQ501960	Kareniaceae sp. 8	Kareniaceae RS24 Genus	S6-30	48.358N, 123.29W, Saanich Inlet, Vancouver Island, BC, Canada	07-Jun-2006	-100
815	DINOB596-08	GQ501963	Kareniaceae sp. 8	Kareniaceae RS24 Genus	S6-34	48.358N, 123.29W, Saanich Inlet, Vancouver Island, BC, Canada	07-Jun-2006	-100
816	DINOB603-08	GQ501965	Kareniaceae sp. 8	Kareniaceae RS24 Genus	S6-41	48.358N, 123.29W, Saanich Inlet, Vancouver Island, BC, Canada	07-Jun-2006	-100
817	DINOB721-08	GQ502002	Kareniaceae sp. 8	Kareniaceae RS24 Genus	S6-106-1	48.358N, 123.29W, Saanich Inlet, Vancouver Island, BC, Canada	07-Jun-2006	-100
818	DINOB722-08	GQ502015	Kareniaceae sp. 8	Kareniaceae RS24 Genus	S6-107-1	48.358N, 123.29W, Saanich Inlet, Vancouver Island, BC, Canada	07-Jun-2006	-100
819	DINOB732-08	GQ502019	Kareniaceae sp. 8	Kareniaceae RS24 Genus	S7-117-1	48.358N, 123.29W, Saanich Inlet, Vancouver Island, BC, Canada	07-Jun-2006	-120
820	DINOB132-08	GQ502028	Kareniaceae sp. 8	Kareniaceae RS24 Genus	S2-37	48.358N, 123.29W, Saanich Inlet, Vancouver Island, BC, Canada	08-Feb-2006	-100
821	DINOB642-08	GQ501988	Kareniaceae sp. 80	Kareniaceae genus 12	S8-20	48.358N, 123.29W, Saanich Inlet, Vancouver Island, BC, Canada	07-Jun-2006	-200
822	DINOB650-08	GQ501990	Kareniaceae sp. 81	Karlodinium	S8-30	48.358N, 123.29W, Saanich Inlet, Vancouver Island, BC, Canada	07-Jun-2006	-200
823	DINOB655-08	GQ501991	Kareniaceae sp. 82	Kareniaceae RS24 Genus	S8-35	48.358N, 123.29W, Saanich Inlet, Vancouver Island, BC, Canada	07-Jun-2006	-200
824	DINOB682-08	GQ501993	Kareniaceae sp. 83	Kareniaceae RS24 Genus	S8-62	48.358N, 123.29W, Saanich Inlet, Vancouver Island, BC, Canada	07-Jun-2006	-200
825	DINOB661-08	GQ501995	Kareniaceae sp. 84	Karlodinium	S8-41	48.358N, 123.29W, Saanich Inlet, Vancouver Island, BC, Canada	07-Jun-2006	-200
826	DINOB662-08	GQ501996	Kareniaceae sp. 85	Kareniaceae genus 11	S8-42	48.358N, 123.29W, Saanich Inlet, Vancouver Island, BC, Canada	07-Jun-2006	-200
827	DINOB664-08	GQ501997	Kareniaceae sp. 86	Kareniaceae RS24 Genus	S8-44	48.358N, 123.29W, Saanich Inlet, Vancouver Island, BC, Canada	07-Jun-2006	-200
828	DINOB671-08	GQ501998	Kareniaceae sp. 87	Kareniaceae genus 13	S8-51	48.358N, 123.29W, Saanich Inlet, Vancouver Island, BC, Canada	07-Jun-2006	-200
829	DINOB669-08	GQ502000	Kareniaceae sp. 88	Kareniaceae RS24 Genus	S8-49	48.358N, 123.29W, Saanich Inlet, Vancouver Island, BC, Canada	07-Jun-2006	-200
830	DINOB689-08	GQ502004	Kareniaceae sp. 89	Kareniaceae RS24 Genus	S8-69	48.358N, 123.29W, Saanich Inlet, Vancouver Island, BC, Canada	07-Jun-2006	-200
831	DINOB364-08	GQ502033	Kareniaceae sp. 9	Kareniaceae RS24 Genus	S4-79	48.358N, 123.29W, Saanich Inlet, Vancouver Island, BC, Canada	08-Feb-2006	-200
832	DINOB308-08	GQ502005	Kareniaceae sp. 90	Kareniaceae RS24 Genus	S4-23	48.358N, 123.29W, Saanich Inlet, Vancouver Island, BC, Canada	08-Feb-2006	-200
833	DINOB696-08	GQ501759	Kareniaceae sp. 91	Kareniaceae genus 9	S8-59	48.358N, 123.29W, Saanich Inlet, Vancouver Island, BC, Canada	07-Jun-2006	-200
834	DINOB711-08	GQ502010	Kareniaceae sp. 93	Kareniaceae RS24 Genus	S8-92	48.358N, 123.29W, Saanich Inlet, Vancouver Island, BC, Canada	07-Jun-2006	-200
835	DINOB717-08	GQ502013	Kareniaceae sp. 94	Kareniaceae RS24 Genus	S6-102-1	48.358N, 123.29W, Saanich Inlet, Vancouver Island, BC, Canada	07-Jun-2006	-100
836	DINOB342-08	GQ502022	Kareniaceae sp. 95	Kareniaceae genus 13	S4-57	48.358N, 123.29W, Saanich Inlet, Vancouver Island, BC, Canada	08-Feb-2006	-200
837	DINOB144-08	GQ502023	Kareniaceae sp. 96	Kareniaceae genus 1	S2-49	48.358N, 123.29W, Saanich Inlet, Vancouver Island, BC, Canada	08-Feb-2006	-100
838	DINOB130-08	GQ502024	Kareniaceae sp. 97	Kareniaceae genus 1	S2-35	48.358N, 123.29W, Saanich Inlet, Vancouver Island, BC, Canada	08-Feb-2006	-100
839	DINOB136-08	GQ502029	Kareniaceae sp. 98	Kareniaceae genus 14	S2-41	48.358N, 123.29W, Saanich Inlet, Vancouver Island, BC, Canada	08-Feb-2006	-100
840	DINOB139-08	GQ502030	Kareniaceae sp. 99	Kareniaceae genus 1	S2-44	48.358N, 123.29W, Saanich Inlet, Vancouver Island, BC, Canada	08-Feb-2006	-100
841	DINOB201-08	GQ501898	Kareniaceae sp.1	Kareniaceae genus 15	S3-11	48.358N, 123.29W, Saanich Inlet, Vancouver Island, BC, Canada	08-Feb-2006	-120
842	DINOB316-08	GQ501857	Kareniaceae-RS24	Kareniaceae RS24 Genus	S4-31	48.358N, 123.29W, Saanich Inlet, Vancouver Island, BC, Canada	08-Feb-2006	-200
843	DINO319-07	GQ501872	Kareniaceae-RS24	Kareniaceae RS24 Genus	ES11-90	38.1904N, 76.2707W Bigelow Laboratory pier, West Boothbay Harbor, ME, USA	03-Nov-2006	surface
844	DINO238-07	GQ501909	Kareniaceae-RS24	Kareniaceae RS24 Genus	ES1-9	38.1904N, 76.2707W Bigelow Laboratory pier, West Boothbay Harbor, ME, USA	03-Nov-2006	surface
845	DINO308-07	GQ501868	Kareniaceae-RS24	Kareniaceae RS24 Genus	ES8-79	44N, 69.5W Mouth of Damariscotta River, Gulf of Maine, ME, USA	03-Nov-2006	surface
846	DINO296-07	GQ502035	Kareniaceae-RS24	Kareniaceae RS24 Genus	ES8-67	44N, 69.5W Mouth of Damariscotta River, Gulf of Maine, ME, USA	03-Nov-2006	surface
847	DINOB907-08	GQ501859	Kareniaceae-RS24	Kareniaceae RS24 Genus	S7-85	48.358N, 123.29W, Saanich Inlet, Vancouver Island, BC, Canada	07-Jun-2006	-100
848	DINOB896-08	GQ501860	Kareniaceae-RS24	Kareniaceae RS24 Genus	S7-49	48.358N, 123.29W, Saanich Inlet, Vancouver Island, BC, Canada	07-Jun-2006	-100
849	DINOB843-08	GQ501867	Kareniaceae-RS24	Kareniaceae RS24 Genus	S6-47	48.358N, 123.29W, Saanich Inlet, Vancouver Island, BC, Canada	07-Jun-2006	-100
850	DINOB161-08	GQ501885	Kareniaceae-RS24	Kareniaceae RS24 Genus	S2-66	48.358N, 123.29W, Saanich Inlet, Vancouver Island, BC, Canada	08-Feb-2006	-100
851	DINOB233-08	GQ501913	Kareniaceae-RS24	Kareniaceae RS24 Genus	S3-43	48.358N, 123.29W, Saanich Inlet, Vancouver Island, BC, Canada	08-Feb-2006	-120
852	DINOB257-08	GQ501920	Kareniaceae-RS24	Kareniaceae RS24 Genus	S3-67	48.358N, 123.29W, Saanich Inlet, Vancouver Island, BC, Canada	08-Feb-2006	-120
853	DINOB618-08	GQ501971	Kareniaceae-RS24	Kareniaceae RS24 Genus	S7-12	48.358N, 123.29W, Saanich Inlet, Vancouver Island, BC, Canada	07-Jun-2006	-120
854	DINOB617-08	GQ501973	Kareniaceae-RS24	Kareniaceae RS24 Genus	S7-11	48.358N, 123.29W, Saanich Inlet, Vancouver Island, BC, Canada	07-Jun-2006	-120
855	DINOB616-08	GQ501974	Kareniaceae-RS24	Kareniaceae RS24 Genus	S7-10	48.358N, 123.29W, Saanich Inlet, Vancouver Island, BC, Canada	07-Jun-2006	-120
856	DINOB629-08	GQ501976	Kareniaceae-RS24	Kareniaceae RS24 Genus	S8-7	48.358N, 123.29W, Saanich Inlet, Vancouver Island, BC, Canada	07-Jun-2006	-200
857	DINOB632-08	GQ501983	Kareniaceae-RS24	Kareniaceae RS24 Genus	S8-10	48.358N, 123.29W, Saanich Inlet, Vancouver Island, BC, Canada	07-Jun-2006	-200
858	DINOB635-08	GQ501985	Kareniaceae-RS24	Kareniaceae RS24 Genus	S8-13	48.358N, 123.29W, Saanich Inlet, Vancouver Island, BC, Canada	07-Jun-2006	-200
859	DINOB676-08	GQ502001	Kareniaceae-RS24	Kareniaceae RS24 Genus	S8-56	48.358N, 123.29W, Saanich Inlet, Vancouver Island, BC, Canada	07-Jun-2006	-200
860	DINOB720-08	GQ502008	Kareniaceae-RS24	Kareniaceae RS24 Genus	S6-105-1	48.358N, 123.29W, Saanich Inlet, Vancouver Island, BC, Canada	07-Jun-2006	-100
861	DINOB716-08	GQ502012	Kareniaceae-RS24	Kareniaceae RS24 Genus	S6-101-1	48.358N, 123.29W, Saanich Inlet, Vancouver Island, BC, Canada	07-Jun-2006	-100
862	DINOB727-08	GQ502017	Kareniaceae-RS24	Kareniaceae RS24 Genus	S7-112-1	48.358N, 123.29W, Saanich Inlet, Vancouver Island, BC, Canada	07-Jun-2006	-120
863	DINOB340-08	GQ502021	Kareniaceae-RS24	Kareniaceae RS24 Genus	S4-55	48.358N, 123.29W, Saanich Inlet, Vancouver Island, BC, Canada	08-Feb-2006	-200
864	DINOB852-08	GQ501883	Kareniaceae-RS24	Kareniaceae RS24 Genus	S6-54	48.358N, 123.29W, Saanich Inlet, Vancouver Island, BC, Canada	07-Jun-2006	-100
865	DINOB165-08	GQ501884	Kareniaceae-RS24	Kareniaceae RS24 Genus	S2-70	48.358N, 123.29W, Saanich Inlet, Vancouver Island, BC, Canada	08-Feb-2006	-100
866	DINOB855-08	GQ501886	Kareniaceae-RS24	Kareniaceae RS24 Genus	S6-51	48.358N, 123.29W, Saanich Inlet, Vancouver Island, BC, Canada	07-Jun-2006	-100
867	DINOB878-08	GQ501896	Kareniaceae-RS24	Kareniaceae RS24 Genus	S7-24	48.358N, 123.29W, Saanich Inlet, Vancouver Island, BC, Canada	07-Jun-2006	-100
868	DINOB367-08	GQ501855	Lingulodinium/Protoceratium	Lingulodinium/Protoceratium	S4-82	48.358N, 123.29W, Saanich Inlet, Vancouver Island, BC, Canada	08-Feb-2006	-200
869	DINOB442-08	HM236195	LingulodiniumProtoceratium	LingulodiniumProtoceratium	SC-SurfSaan2-24a*	48.358N, 123.302W, Saanich Inlet, Vancouver Island, BC, Canada		surface
870	DINO314-07	GQ501440	P.micans 2	Prorocentrum genera 2	ES11-85	38.1904N, 76.2707W Bigelow Laboratory pier, West Boothbay Harbor, ME, USA	03-Nov-2006	surface
871	DINO294-07	GQ501441	P.micans 2	Prorocentrum genera 2	ES8-65	44N, 69.5W Mouth of Damariscotta River, Gulf of Maine, ME, USA	03-Nov-2006	surface
872	DINO292-07	GQ501449	P.micans 2	Prorocentrum genera 2	ES8-63	44N, 69.5W Mouth of Damariscotta River, Gulf of Maine, ME, USA	03-Nov-2006	surface
873	DINO399-07	GQ502069	P.micans 2	Prorocentrum genus 2	ES18-124	16.25N, 61.583W, Les Saintes islands, Guadeloupe, Caribbean	14-Jan-2007	surface
874	DINO398-07	GQ502070	P.micans 2	Prorocentrum genus 2	ES18-123	16.25N, 61.583W, Les Saintes islands, Guadeloupe, Caribbean	14-Jan-2007	surface
875	DINO377-07	GQ502074	P.micans 2	Prorocentrum genus 2	ES18-102	16.25N, 61.583W, Les Saintes islands, Guadeloupe, Caribbean	14-Jan-2007	surface
876	DINO280-07	GQ502075	P.micans 2	Prorocentrum genus 2	ES5-51	16.25N, 61.583W, Les Saintes islands, Guadeloupe, Caribbean	01-Nov-2006	surface
877	DINO318-07	GQ502076	P.micans 2	Prorocentrum genus 2	ES11-89	38.1904N, 76.2707W Bigelow Laboratory pier, West Boothbay Harbor, ME, USA	03-Nov-2006	surface
878	DINO317-07	GQ502078	P.micans 2	Prorocentrum genus 2	ES11-88	38.1904N, 76.2707W Bigelow Laboratory pier, West Boothbay Harbor, ME, USA	03-Nov-2006	surface
879	DINO246-07	GQ502087	P.micans 2	Prorocentrum genus 2	ES1-17	38.1904N, 76.2707W Bigelow Laboratory pier, West Boothbay Harbor, ME, USA	03-Nov-2006	surface
880	DINO244-07	GQ502088	P.micans 2	Prorocentrum genus 2	ES1-15	38.1904N, 76.2707W Bigelow Laboratory pier, West Boothbay Harbor, ME, USA	03-Nov-2006	surface
881	DINO236-07	GQ502089	P.micans 2	Prorocentrum genus 2	ES1-7	38.1904N, 76.2707W Bigelow Laboratory pier, West Boothbay Harbor, ME, USA	03-Nov-2006	surface
882	DINO302-07	GQ502066	P.micans 2	Prorocentrum genus 2	ES8-73	44N, 69.5W Mouth of Damariscotta River, Gulf of Maine, ME, USA	03-Nov-2006	surface
883	DINO293-07	GQ502067	P.micans 2	Prorocentrum genus 2	ES8-64	44N, 69.5W Mouth of Damariscotta River, Gulf of Maine, ME, USA	03-Nov-2006	surface
884	DINO290-07	GQ502080	P.micans 2	Prorocentrum genus 2	ES8-61	44N, 69.5W Mouth of Damariscotta River, Gulf of Maine, ME, USA	03-Nov-2006	surface
885	DINO291-07	GQ502081	P.micans 2	Prorocentrum genus 2	ES8-62	44N, 69.5W Mouth of Damariscotta River, Gulf of Maine, ME, USA	03-Nov-2006	surface
886	DINO257-07	GQ502084	P.micans 2	Prorocentrum genus 2	ES4-28	44N, 69.5W Mouth of Damariscotta River, Gulf of Maine, ME, USA	01-Nov-2006	surface
887	DINO255-07	GQ502085	P.micans 2	Prorocentrum genus 2	ES4-26	44N, 69.5W Mouth of Damariscotta River, Gulf of Maine, ME, USA	01-Nov-2006	surface
888	DINO256-07	GQ502086	P.micans 2	Prorocentrum genus 2	ES4-27	44N, 69.5W Mouth of Damariscotta River, Gulf of Maine, ME, USA	01-Nov-2006	surface
889	DINO267-07	GQ502091	P.micans 2	Prorocentrum genus 2	ES4-38	44N, 69.5W Mouth of Damariscotta River, Gulf of Maine, ME, USA	01-Nov-2006	surface
890	DINO268-07	GQ502092	P.micans 2	Prorocentrum genus 2	ES4-39	44N, 69.5W Mouth of Damariscotta River, Gulf of Maine, ME, USA	01-Nov-2006	surface
891	DINO300-07	GQ502038	Peridinium sp. 1	Peridinium	ES8-71	44N, 69.5W Mouth of Damariscotta River, Gulf of Maine, ME, USA	03-Nov-2006	surface
892	DINO368-07	GQ502056	Peridinium sp. 10	Peridinium	ES18-129	16.25N, 61.583W, Les Saintes islands, Guadeloupe, Caribbean	14-Jan-2007	surface
893	DINO369-07	GQ502057	Peridinium sp. 10	Peridinium	ES18-130	16.25N, 61.583W, Les Saintes islands, Guadeloupe, Caribbean	14-Jan-2007	surface
894	DINO379-07	GQ502059	Peridinium sp. 11	Peridinium	ES18-104	16.25N, 61.583W, Les Saintes islands, Guadeloupe, Caribbean	14-Jan-2007	surface
895	DINO313-07	GQ502061	Peridinium sp. 12	Peridinium	ES11-84	38.1904N, 76.2707W Bigelow Laboratory pier, West Boothbay Harbor, ME, USA	03-Nov-2006	surface
896	DINO301-07	GQ502062	Peridinium sp. 13	Peridinium	ES8-72	44N, 69.5W Mouth of Damariscotta River, Gulf of Maine, ME, USA	03-Nov-2006	surface
897	DINO400-07	GQ502063	Peridinium sp. 14	Peridinium	ES18-125	16.25N, 61.583W, Les Saintes islands, Guadeloupe, Caribbean	14-Jan-2007	surface
898	DINO254-07	GQ502064	Peridinium sp. 15	Peridinium	ES4-25	44N, 69.5W Mouth of Damariscotta River, Gulf of Maine, ME, USA	01-Nov-2006	surface
899	DINO266-07	GQ502065	Peridinium sp. 16	Peridinium	ES4-37	44N, 69.5W Mouth of Damariscotta River, Gulf of Maine, ME, USA	01-Nov-2006	surface
900	DINO276-07	GQ501539	Peridinium sp. 17	Peridinium sp.	ES5-47	44N, 69.5W Mouth of Damariscotta River, Gulf of Maine, ME, USA	01-Nov-2006	surface
901	DINOB448-08	GQ502039	Peridinium sp. 18	Peridinium	SC-SurfSaan2-23*	48.358N, 123.302W, Saanich Inlet, Vancouver Island, BC, Canada	22-Oct-2007	surface
902	DINO385-07	GQ502040	Peridinium sp. 2	Peridinium	ES18-110	16.25N, 61.583W, Les Saintes islands, Guadeloupe, Caribbean	14-Jan-2007	surface
903	DINO380-07	GQ502041	Peridinium sp. 3	Peridinium	ES18-105	16.25N, 61.583W, Les Saintes islands, Guadeloupe, Caribbean	14-Jan-2007	surface
904	DINO384-07	GQ502042	Peridinium sp. 4	Peridinium	ES18-109	16.25N, 61.583W, Les Saintes islands, Guadeloupe, Caribbean	14-Jan-2007	surface
905	DINO386-07	GQ502043	Peridinium sp. 4	Peridinium	ES18-111	16.25N, 61.583W, Les Saintes islands, Guadeloupe, Caribbean	14-Jan-2007	surface
906	DINO403-07	GQ502044	Peridinium sp. 4	Peridinium	ES18-128	16.25N, 61.583W, Les Saintes islands, Guadeloupe, Caribbean	14-Jan-2007	surface
907	DINO391-07	GQ502045	Peridinium sp. 4	Peridinium	ES18-116	16.25N, 61.583W, Les Saintes islands, Guadeloupe, Caribbean	14-Jan-2007	surface
908	DINO401-07	GQ502047	Peridinium sp. 4	Peridinium	ES18-126	16.25N, 61.583W, Les Saintes islands, Guadeloupe, Caribbean	14-Jan-2007	surface
909	DINO402-07	GQ502048	Peridinium sp. 4	Peridinium	ES18-127	16.25N, 61.583W, Les Saintes islands, Guadeloupe, Caribbean	14-Jan-2007	surface
910	DINO392-07	GQ502049	Peridinium sp. 4	Peridinium	ES18-117	16.25N, 61.583W, Les Saintes islands, Guadeloupe, Caribbean	14-Jan-2007	surface
911	DINO388-07	GQ502054	Peridinium sp. 4	Peridinium	ES18-113	16.25N, 61.583W, Les Saintes islands, Guadeloupe, Caribbean	14-Jan-2007	surface
912	DINO381-07	GQ502055	Peridinium sp. 4	Peridinium	ES18-106	16.25N, 61.583W, Les Saintes islands, Guadeloupe, Caribbean	14-Jan-2007	surface
913	DINO378-07	GQ502058	Peridinium sp. 4	Peridinium	ES18-103	16.25N, 61.583W, Les Saintes islands, Guadeloupe, Caribbean	14-Jan-2007	surface
914	DINO376-07	GQ502060	Peridinium sp. 4	Peridinium	ES18-101	16.25N, 61.583W, Les Saintes islands, Guadeloupe, Caribbean	14-Jan-2007	surface
915	DINO397-07	GQ502046	Peridinium sp. 5	Peridinium	ES18-122	16.25N, 61.583W, Les Saintes islands, Guadeloupe, Caribbean	14-Jan-2007	surface
916	DINO395-07	GQ502050	Peridinium sp. 6	Peridinium	ES18-120	16.25N, 61.583W, Les Saintes islands, Guadeloupe, Caribbean	14-Jan-2007	surface
917	DINO396-07	GQ502051	Peridinium sp. 7	Peridinium	ES18-121	16.25N, 61.583W, Les Saintes islands, Guadeloupe, Caribbean	14-Jan-2007	surface
918	DINO390-07	GQ502052	Peridinium sp. 8	Peridinium	ES18-115	16.25N, 61.583W, Les Saintes islands, Guadeloupe, Caribbean	14-Jan-2007	surface
919	DINO387-07	GQ502053	Peridinium sp. 9	Peridinium	ES18-112	16.25N, 61.583W, Les Saintes islands, Guadeloupe, Caribbean	14-Jan-2007	surface
920	DINOB317-08	GQ501421	Prorocentrum sp. 2-1	Prorocentrum genus 2	S4-32	48.358N, 123.29W, Saanich Inlet, Vancouver Island, BC, Canada	08-Feb-2006	-200
921	DINO316-07	GQ502077	Prorocentrum sp. 2-10	Prorocentrum genus 2	ES11-87	38.1904N, 76.2707W Bigelow Laboratory pier, West Boothbay Harbor, ME, USA	03-Nov-2006	surface
922	DINO305-07	GQ502079	Prorocentrum sp. 2-11	Prorocentrum genus 2	ES8-76	44N, 69.5W Mouth of Damariscotta River, Gulf of Maine, ME, USA	03-Nov-2006	surface
923	DINO279-07	GQ502090	Prorocentrum sp. 2-12	Prorocentrum genus 2	ES5-50	44N, 69.5W Mouth of Damariscotta River, Gulf of Maine, ME, USA	01-Nov-2006	surface
924	DINO270-07	GQ502093	Prorocentrum sp. 2-13	Prorocentrum genus 2	ES5-41	44N, 69.5W Mouth of Damariscotta River, Gulf of Maine, ME, USA	01-Nov-2006	surface
925	DINOB647-08	GQ502094	Prorocentrum sp. 2-14	Prorocentrum genus 2	S8-27	48.358N, 123.29W, Saanich Inlet, Vancouver Island, BC, Canada	07-Jun-2006	-200
926	DINOB714-08	GQ502097	Prorocentrum sp. 2-15	Prorocentrum genus 2	S8-95	48.358N, 123.29W, Saanich Inlet, Vancouver Island, BC, Canada	07-Jun-2006	-200
927	DINOB708-08	GQ502099	Prorocentrum sp. 2-15	Prorocentrum genus 2	S8-88	48.358N, 123.29W, Saanich Inlet, Vancouver Island, BC, Canada	07-Jun-2006	-200
928	DINOB300-08	GQ502098	Prorocentrum sp. 2-16	Prorocentrum genus 2	S4-15	48.358N, 123.29W, Saanich Inlet, Vancouver Island, BC, Canada	08-Feb-2006	-200
929	DINOB302-08	GQ502100	Prorocentrum sp. 2-17	Prorocentrum genus 2	S4-17	48.358N, 123.29W, Saanich Inlet, Vancouver Island, BC, Canada	08-Feb-2006	-200
930	DINOB339-08	GQ502102	Prorocentrum sp. 2-18	Prorocentrum genus 2	S4-54	48.358N, 123.29W, Saanich Inlet, Vancouver Island, BC, Canada	08-Feb-2006	-200
931	DINOB345-08	GQ502103	Prorocentrum sp. 2-19	Prorocentrum genus 2	S4-60	48.358N, 123.29W, Saanich Inlet, Vancouver Island, BC, Canada	08-Feb-2006	-200
932	DINOB299-08	GQ501780	Prorocentrum sp. 2-2	Prorocentrum sp. 2	S4-14	48.358N, 123.29W, Saanich Inlet, Vancouver Island, BC, Canada	08-Feb-2006	-200
933	DINOB348-08	HM236197	Prorocentrum sp. 2-20	Prorocentrum genus 2	S4-63	48.358N, 123.29W, Saanich Inlet, Vancouver Island, BC, Canada	08-Feb-2006	-200
934	DINOB702-08	GQ502095	Prorocentrum sp. 2-21	Prorocentrum genus 2	S8-82	48.358N, 123.29W, Saanich Inlet, Vancouver Island, BC, Canada	07-Jun-2006	-200
935	DINOB334-08	GQ501810	Prorocentrum sp. 2-3	Prorocentrum sp. 2	S4-49	48.358N, 123.29W, Saanich Inlet, Vancouver Island, BC, Canada	08-Feb-2006	-200
936	DINOB362-08	GQ501834	Prorocentrum sp. 2-4	Prorocentrum sp. 2	S4-77	48.358N, 123.29W, Saanich Inlet, Vancouver Island, BC, Canada	08-Feb-2006	-200
937	DINOB379-08	GQ501835	Prorocentrum sp. 2-5	Prorocentrum sp. 2	S4-94	48.358N, 123.29W, Saanich Inlet, Vancouver Island, BC, Canada	08-Feb-2006	-200
938	DINO394-07	GQ502068	Prorocentrum sp. 2-6	Prorocentrum genus 2	ES18-119	16.25N, 61.583W, Les Saintes islands, Guadeloupe, Caribbean	14-Jan-2007	surface
939	DINO393-07	GQ502071	Prorocentrum sp. 2-7	Prorocentrum genus 2	ES18-118	16.25N, 61.583W, Les Saintes islands, Guadeloupe, Caribbean	14-Jan-2007	surface
940	DINO389-07	GQ502072	Prorocentrum sp. 2-8	Prorocentrum genus 2	ES18-114	16.25N, 61.583W, Les Saintes islands, Guadeloupe, Caribbean	14-Jan-2007	surface
941	DINO382-07	GQ502073	Prorocentrum sp. 2-9	Prorocentrum genus 2	ES18-107	16.25N, 61.583W, Les Saintes islands, Guadeloupe, Caribbean	14-Jan-2007	surface
942	DINOB323-08	GQ502101	Prorocentrum triestinum	Prorocentrum genus 2	S4-38	48.358N, 123.29W, Saanich Inlet, Vancouver Island, BC, Canada	08-Feb-2006	-200
943	DINOB449-08	GQ502107	Protoperidinium cf depressum sp. 1	Protoperidinium	SC-Saan-1.1	48.358N, 123.302W, Saanich Inlet, Vancouver Island, BC, Canada	23-Oct-2007	surface
944	DINOB446-08	GQ502104	Protoperidinium cf depressum sp. 2	Protoperidinium	SC-Saan-1.3	48.358N, 123.302W, Saanich Inlet, Vancouver Island, BC, Canada	20-Oct-2007	surface
945	DINOB443-08	GQ502106	Protoperidinium cf depressum sp. 2	Protoperidinium	SC-Saan-1.11	48.358N, 123.302W, Saanich Inlet, Vancouver Island, BC, Canada	17-Oct-2007	surface
946	DINOB445-08	GQ502105	Protoperidinium cf depressum sp. 2	Protoperidinium	SC-Saan-1.5	48.358N, 123.302W, Saanich Inlet, Vancouver Island, BC, Canada	19-Oct-2007	surface
947	DINO242-07	GQ501418	Scrippsiella precaria	Scrippsiella	ES1-13	38.1904N, 76.2707W Bigelow Laboratory pier, West Boothbay Harbor, ME, USA	03-Nov-2006	surface
948	DINO289-07	GQ501415	Scrippsiella precaria	Scrippsiella	ES5-60	44N, 69.5W Mouth of Damariscotta River, Gulf of Maine, ME, USA	01-Nov-2006	surface
949	DINO253-07	GQ501416	Scrippsiella sp. EB	Scrippsiella	ES4-24	44N, 69.5W Mouth of Damariscotta River, Gulf of Maine, ME, USA	01-Nov-2006	surface
950	DINOB440-08	HM236194	Scrippsiella/Thoracosphaera	Scrippsiella/Thoracosphaera	5-Pach-2*	48.48N, 125.07W, Bamfield, Vancouver Island, BC, Canada	21-Jun-2007	benthic
951	DINO243-07	GQ501417	Scrippsiella/Thoracosphaera sp. 2	Scrippsiella/Thoracosphaera	ES1-14	38.1904N, 76.2707W Bigelow Laboratory pier, West Boothbay Harbor, ME, USA	03-Nov-2006	surface
952	DINO312-07	GQ501414	Scrippsiella/Thoracosphaera sp.1	Scrippsiella/Thoracosphaera	ES11-83	38.1904N, 76.2707W Bigelow Laboratory pier, West Boothbay Harbor, ME, USA	03-Nov-2006	surface
953	DINOB432-08	GQ502110	Symbiodinium clade E sp. 1	Symbiodinium sp type E	Sand8-5-20.6.07	48.48N, 125.07W, Bamfield, Vancouver Island, BC, Canada	24-Jun-1007	benthic
954	DINOB430-08	GQ502109	Symbiodinium clade E sp.2	Symbiodinium sp type E	Sand8-3-20.6.07	48.48N, 125.07W, Bamfield, Vancouver Island, BC, Canada	22-Jun-2007	benthic
955	DINO372-07	GQ501430	Thecadinium sp. 1-1	Thecadinium 1	ES11-97	38.1904N, 76.2707W Bigelow Laboratory pier, West Boothbay Harbor, ME, USA	03-Nov-2006	surface
956	DINO373-07	GQ501432	Thecadinium sp. 1-2	Thecadinium 1	ES11-98	38.1904N, 76.2707W Bigelow Laboratory pier, West Boothbay Harbor, ME, USA	03-Nov-2006	surface
957	DINO374-07	GQ501433	Thecadinium sp. 1-3	Thecadinium 1	ES11-99	38.1904N, 76.2707W Bigelow Laboratory pier, West Boothbay Harbor, ME, USA	03-Nov-2006	surface
958	DINO375-07	GQ501434	Thecadinium sp. 1-4	Thecadinium 1	ES11-100	38.1904N, 76.2707W Bigelow Laboratory pier, West Boothbay Harbor, ME, USA	03-Nov-2006	surface
959	DINO322-07	GQ501436	Thecadinium sp. 1-5	Thecadinium 1	ES11-93	38.1904N, 76.2707W Bigelow Laboratory pier, West Boothbay Harbor, ME, USA	03-Nov-2006	surface
960	DINO298-07	GQ501444	Thecadinium sp. 1-5	Thecadinium 1	ES8-69	44N, 69.5W Mouth of Damariscotta River, Gulf of Maine, ME, USA	03-Nov-2006	surface
961	DINOB344-08	GQ501814	Thecadinium sp. 1-5	Thecadinium 1	S4-59	48.358N, 123.29W, Saanich Inlet, Vancouver Island, BC, Canada	08-Feb-2006	-200
962	DINO263-07	GQ501497	Thecadinium sp. 1-6	Thecadinium 1	ES4-34	44N, 69.5W Mouth of Damariscotta River, Gulf of Maine, ME, USA	01-Nov-2006	surface
963	DINO275-07	GQ501535	Thecadinium sp. 1-7	Thecadinium 1	ES5-46	44N, 69.5W Mouth of Damariscotta River, Gulf of Maine, ME, USA	01-Nov-2006	surface
964	DINO249-07	GQ501508	Unidentified sp.	N/A	ES1-20	38.1904N, 76.2707W Bigelow Laboratory pier, West Boothbay Harbor, ME, USA	03-Nov-2006	surface
965	DINO265-07	GQ501492	Unidentified sp.	N/A	ES4-36	44N, 69.5W Mouth of Damariscotta River, Gulf of Maine, ME, USA	01-Nov-2006	surface
966	DINOB909-08	GQ501423	Unidentified sp.	N/A	S7-81	48.358N, 123.29W, Saanich Inlet, Vancouver Island, BC, Canada	07-Jun-2006	-100
967	DINOB866-08	GQ501447	Unidentified sp.	N/A	S7-20	48.358N, 123.29W, Saanich Inlet, Vancouver Island, BC, Canada	07-Jun-2006	-100
968	DINOB162-08	GQ501448	Unidentified sp.	N/A	S2-67	48.358N, 123.29W, Saanich Inlet, Vancouver Island, BC, Canada	08-Feb-2006	-100
969	DINOB166-08	GQ501451	Unidentified sp.	N/A	S2-71	48.358N, 123.29W, Saanich Inlet, Vancouver Island, BC, Canada	08-Feb-2006	-100
970	DINOB168-08	GQ501455	Unidentified sp.	N/A	S2-73	48.358N, 123.29W, Saanich Inlet, Vancouver Island, BC, Canada	08-Feb-2006	-100
971	DINOB867-08	GQ501456	Unidentified sp.	N/A	S7-19	48.358N, 123.29W, Saanich Inlet, Vancouver Island, BC, Canada	07-Jun-2006	-100
972	DINOB209-08	GQ501457	Unidentified sp.	N/A	S3-19	48.358N, 123.29W, Saanich Inlet, Vancouver Island, BC, Canada	08-Feb-2006	-120
973	DINOB180-08	GQ501459	Unidentified sp.	N/A	S2-85	48.358N, 123.29W, Saanich Inlet, Vancouver Island, BC, Canada	08-Feb-2006	-100
974	DINOB869-08	GQ501460	Unidentified sp.	N/A	S7-17	48.358N, 123.29W, Saanich Inlet, Vancouver Island, BC, Canada	07-Jun-2006	-100
975	DINOB903-08	GQ501470	Unidentified sp.	N/A	S7-61	48.358N, 123.29W, Saanich Inlet, Vancouver Island, BC, Canada	07-Jun-2006	-100
976	DINOB191-08	GQ501471	Unidentified sp.	N/A	S3-1	48.358N, 123.29W, Saanich Inlet, Vancouver Island, BC, Canada	08-Feb-2006	-120
977	DINOB198-08	GQ501478	Unidentified sp.	N/A	S3-8	48.358N, 123.29W, Saanich Inlet, Vancouver Island, BC, Canada	08-Feb-2006	-120
978	DINOB193-08	GQ501483	Unidentified sp.	N/A	S3-3	48.358N, 123.29W, Saanich Inlet, Vancouver Island, BC, Canada	08-Feb-2006	-120
979	DINOB197-08	GQ501485	Unidentified sp.	N/A	S3-7	48.358N, 123.29W, Saanich Inlet, Vancouver Island, BC, Canada	08-Feb-2006	-120
980	DINOB202-08	GQ501490	Unidentified sp.	N/A	S3-12	48.358N, 123.29W, Saanich Inlet, Vancouver Island, BC, Canada	08-Feb-2006	-120
981	DINOB210-08	GQ501496	Unidentified sp.	N/A	S3-20	48.358N, 123.29W, Saanich Inlet, Vancouver Island, BC, Canada	08-Feb-2006	-120
982	DINOB217-08	GQ501499	Unidentified sp.	N/A	S3-27	48.358N, 123.29W, Saanich Inlet, Vancouver Island, BC, Canada	08-Feb-2006	-120
983	DINOB214-08	GQ501500	Unidentified sp.	N/A	S3-24	48.358N, 123.29W, Saanich Inlet, Vancouver Island, BC, Canada	08-Feb-2006	-120
984	DINOB228-08	GQ501503	Unidentified sp.	N/A	S3-38	48.358N, 123.29W, Saanich Inlet, Vancouver Island, BC, Canada	08-Feb-2006	-120
985	DINOB224-08	GQ501506	Unidentified sp.	N/A	S3-34	48.358N, 123.29W, Saanich Inlet, Vancouver Island, BC, Canada	08-Feb-2006	-120
986	DINOB227-08	GQ501507	Unidentified sp.	N/A	S3-37	48.358N, 123.29W, Saanich Inlet, Vancouver Island, BC, Canada	08-Feb-2006	-120
987	DINOB235-08	GQ501513	Unidentified sp.	N/A	S3-45	48.358N, 123.29W, Saanich Inlet, Vancouver Island, BC, Canada	08-Feb-2006	-120
988	DINOB234-08	GQ501514	Unidentified sp.	N/A	S3-44	48.358N, 123.29W, Saanich Inlet, Vancouver Island, BC, Canada	08-Feb-2006	-120
989	DINOB230-08	GQ501517	Unidentified sp.	N/A	S3-40	48.358N, 123.29W, Saanich Inlet, Vancouver Island, BC, Canada	08-Feb-2006	-120
990	DINOB248-08	GQ501531	Unidentified sp.	N/A	S3-58	48.358N, 123.29W, Saanich Inlet, Vancouver Island, BC, Canada	08-Feb-2006	-120
991	DINOB244-08	GQ501533	Unidentified sp.	N/A	S3-54	48.358N, 123.29W, Saanich Inlet, Vancouver Island, BC, Canada	08-Feb-2006	-120
992	DINOB245-08	GQ501538	Unidentified sp.	N/A	S3-55	48.358N, 123.29W, Saanich Inlet, Vancouver Island, BC, Canada	08-Feb-2006	-120
993	DINOB250-08	GQ501545	Unidentified sp.	N/A	S3-60	48.358N, 123.29W, Saanich Inlet, Vancouver Island, BC, Canada	08-Feb-2006	-120
994	DINOB289-08	GQ501549	Unidentified sp.	N/A	S4-4	48.358N, 123.29W, Saanich Inlet, Vancouver Island, BC, Canada	08-Feb-2006	-200
995	DINOB265-08	GQ501554	Unidentified sp.	N/A	S3-75	48.358N, 123.29W, Saanich Inlet, Vancouver Island, BC, Canada	08-Feb-2006	-120
996	DINOB271-08	GQ501609	Unidentified sp.	N/A	S3-81	48.358N, 123.29W, Saanich Inlet, Vancouver Island, BC, Canada	08-Feb-2006	-120
997	DINOB266-08	GQ501632	Unidentified sp.	N/A	S3-76	48.358N, 123.29W, Saanich Inlet, Vancouver Island, BC, Canada	08-Feb-2006	-120
998	DINOB276-08	GQ501691	Unidentified sp.	N/A	S3-86	48.358N, 123.29W, Saanich Inlet, Vancouver Island, BC, Canada	08-Feb-2006	-120
999	DINOB120-08	GQ501692	Unidentified sp.	N/A	S2-25	48.358N, 123.29W, Saanich Inlet, Vancouver Island, BC, Canada	08-Feb-2006	-100
1000	DINOB102-08	GQ501695	Unidentified sp.	N/A	S2-7	48.358N, 123.29W, Saanich Inlet, Vancouver Island, BC, Canada	08-Feb-2006	-100
1001	DINOB111-08	GQ501698	Unidentified sp.	N/A	S2-16	48.358N, 123.29W, Saanich Inlet, Vancouver Island, BC, Canada	08-Feb-2006	-100
1002	DINOB288-08	GQ501699	Unidentified sp.	N/A	S4-3	48.358N, 123.29W, Saanich Inlet, Vancouver Island, BC, Canada	08-Feb-2006	-200
1003	DINOB310-08	GQ501705	Unidentified sp.	N/A	S4-25	48.358N, 123.29W, Saanich Inlet, Vancouver Island, BC, Canada	08-Feb-2006	-200
1004	DINOB284-08	GQ501708	Unidentified sp.	N/A	S3-94	48.358N, 123.29W, Saanich Inlet, Vancouver Island, BC, Canada	08-Feb-2006	-120
1005	DINOB286-08	GQ501712	Unidentified sp.	N/A	S4-1	48.358N, 123.29W, Saanich Inlet, Vancouver Island, BC, Canada	08-Feb-2006	-200
1006	DINOB581-08	GQ501715	Unidentified sp.	N/A	S6-19	48.358N, 123.29W, Saanich Inlet, Vancouver Island, BC, Canada	07-Jun-2006	-100
1007	DINOB574-08	GQ501720	Unidentified sp.	N/A	S6-12	48.358N, 123.29W, Saanich Inlet, Vancouver Island, BC, Canada	07-Jun-2006	-100
1008	DINOB590-08	GQ501721	Unidentified sp.	N/A	S6-28	48.358N, 123.29W, Saanich Inlet, Vancouver Island, BC, Canada	07-Jun-2006	-100
1009	DINOB607-08	GQ501725	Unidentified sp.	N/A	S7-1	48.358N, 123.29W, Saanich Inlet, Vancouver Island, BC, Canada	07-Jun-2006	-120
1010	DINOB613-08	GQ501729	Unidentified sp.	N/A	S7-7	48.358N, 123.29W, Saanich Inlet, Vancouver Island, BC, Canada	07-Jun-2006	-120
1011	DINOB634-08	GQ501736	Unidentified sp.	N/A	S8-12	48.358N, 123.29W, Saanich Inlet, Vancouver Island, BC, Canada	07-Jun-2006	-200
1012	DINOB646-08	GQ501744	Unidentified sp.	N/A	S8-24	48.358N, 123.29W, Saanich Inlet, Vancouver Island, BC, Canada	07-Jun-2006	-200
1013	DINOB651-08	GQ501995	Unidentified sp.	N/A	S8-41	48.358N, 123.29W, Saanich Inlet, Vancouver Island, BC, Canada	07-Jun-2006	-200
1014	DINOB663-08	GQ501753	Unidentified sp.	N/A	S8-43	48.358N, 123.29W, Saanich Inlet, Vancouver Island, BC, Canada	07-Jun-2006	-200
1015	DINOB670-08	GQ501755	Unidentified sp.	N/A	S8-50	48.358N, 123.29W, Saanich Inlet, Vancouver Island, BC, Canada	07-Jun-2006	-200
1016	DINOB681-08	GQ501758	Unidentified sp.	N/A	S8-61	48.358N, 123.29W, Saanich Inlet, Vancouver Island, BC, Canada	07-Jun-2006	-200
1017	DINOB686-08	GQ501762	Unidentified sp.	N/A	S8-66	48.358N, 123.29W, Saanich Inlet, Vancouver Island, BC, Canada	07-Jun-2006	-200
1018	DINOB704-08	GQ501767	Unidentified sp.	N/A	S8-84	48.358N, 123.29W, Saanich Inlet, Vancouver Island, BC, Canada	07-Jun-2006	-200
1019	DINOB706-08	GQ501774	Unidentified sp.	N/A	S8-86	48.358N, 123.29W, Saanich Inlet, Vancouver Island, BC, Canada	07-Jun-2006	-200
1020	DINOB712-08	GQ501776	Unidentified sp.	N/A	S8-93	48.358N, 123.29W, Saanich Inlet, Vancouver Island, BC, Canada	07-Jun-2006	-200
1021	DINOB718-08	GQ501782	Unidentified sp.	N/A	S6-103-1	48.358N, 123.29W, Saanich Inlet, Vancouver Island, BC, Canada	07-Jun-2006	-100
1022	DINOB306-08	GQ501786	Unidentified sp.	N/A	S4-21	48.358N, 123.29W, Saanich Inlet, Vancouver Island, BC, Canada	08-Feb-2006	-200
1023	DINOB303-08	GQ501788	Unidentified sp.	N/A	S4-18	48.358N, 123.29W, Saanich Inlet, Vancouver Island, BC, Canada	08-Feb-2006	-200
1024	DINOB314-08	GQ501794	Unidentified sp.	N/A	S4-29	48.358N, 123.29W, Saanich Inlet, Vancouver Island, BC, Canada	08-Feb-2006	-200
1025	DINOB312-08	GQ501795	Unidentified sp.	N/A	S4-27	48.358N, 123.29W, Saanich Inlet, Vancouver Island, BC, Canada	08-Feb-2006	-200
1026	DINOB281-08	GQ501797	Unidentified sp.	N/A	S3-91	48.358N, 123.29W, Saanich Inlet, Vancouver Island, BC, Canada	08-Feb-2006	-120
1027	DINOB337-08	GQ501803	Unidentified sp.	N/A	S4-52	48.358N, 123.29W, Saanich Inlet, Vancouver Island, BC, Canada	08-Feb-2006	-200
1028	DINOB336-08	GQ501804	Unidentified sp.	N/A	S4-51	48.358N, 123.29W, Saanich Inlet, Vancouver Island, BC, Canada	08-Feb-2006	-200
1029	DINOB329-08	GQ501806	Unidentified sp.	N/A	S4-44	48.358N, 123.29W, Saanich Inlet, Vancouver Island, BC, Canada	08-Feb-2006	-200
1030	DINOB357-08	GQ501813	Unidentified sp.	N/A	S4-72	48.358N, 123.29W, Saanich Inlet, Vancouver Island, BC, Canada	08-Feb-2006	-200
1031	DINOB319-08	GQ501816	Unidentified sp.	N/A	S4-34	48.358N, 123.29W, Saanich Inlet, Vancouver Island, BC, Canada	08-Feb-2006	-200
1032	DINOB346-08	GQ501817	Unidentified sp.	N/A	S4-61	48.358N, 123.29W, Saanich Inlet, Vancouver Island, BC, Canada	08-Feb-2006	-200
1033	DINOB356-08	GQ501820	Unidentified sp.	N/A	S4-71	48.358N, 123.29W, Saanich Inlet, Vancouver Island, BC, Canada	08-Feb-2006	-200
1034	DINOB351-08	GQ501827	Unidentified sp.	N/A	S4-66	48.358N, 123.29W, Saanich Inlet, Vancouver Island, BC, Canada	08-Feb-2006	-200
1035	DINOB353-08	GQ501829	Unidentified sp.	N/A	S4-68	48.358N, 123.29W, Saanich Inlet, Vancouver Island, BC, Canada	08-Feb-2006	-200
1036	DINOB359-08	GQ501831	Unidentified sp.	N/A	S4-74	48.358N, 123.29W, Saanich Inlet, Vancouver Island, BC, Canada	08-Feb-2006	-200
1037	DINOB363-08	GQ501833	Unidentified sp.	N/A	S4-78	48.358N, 123.29W, Saanich Inlet, Vancouver Island, BC, Canada	08-Feb-2006	-200
1038	DINOB372-08	GQ501839	Unidentified sp.	N/A	S4-87	48.358N, 123.29W, Saanich Inlet, Vancouver Island, BC, Canada	08-Feb-2006	-200
1039	DINOB378-08	GQ501840	Unidentified sp.	N/A	S4-93	48.358N, 123.29W, Saanich Inlet, Vancouver Island, BC, Canada	08-Feb-2006	-200
1040	DINOB377-08	GQ501844	Unidentified sp.	N/A	S4-92	48.358N, 123.29W, Saanich Inlet, Vancouver Island, BC, Canada	08-Feb-2006	-200
1041	DINOB414-08	GQ502036	Unidentified sp.	N/A	B10-2a-Uclulet*	48.49N, 125.13W, Bamfield, Vancouver Island, BC, Canada	21-Jun-2007	benthic
1042	DINOB397-08	GQ501845	Unidentified sp.	N/A	PL9-22	48.531N, 125.191W, Uclulet, Vancouver Island, BC, Canada	21-Jun-2007	surface
1043	DINOB569-08	GQ501937	Woloszynskia sp. 1	Woloszynskia	S8-26	48.358N, 123.29W, Saanich Inlet, Vancouver Island, BC, Canada	07-Jun-2006	-200
1044	DINOB320-08	GQ502113	Woloszynskia sp. 2	Woloszynskia	S4-35	48.358N, 123.29W, Saanich Inlet, Vancouver Island, BC, Canada	08-Feb-2006	-200
1045	DINO231-07	GQ502111	Woloszynskia sp. 3	Woloszynskia	ES1-2	38.1904N, 76.2707W Bigelow Laboratory pier, West Boothbay Harbor, ME, USA	03-Nov-2006	surface
O.T.Us were defined according to PWD comparison cut off values, based on values from known species comparisons (Species ≤ 0.24%, genera ≤ 1.4%). Naming of COI barcodes are explained in materials and methods. * indicates no image is available
for these single-cell barcodes. All members of Kareniaceae family are in italic type.
